# Supplementary material for: Tropodithietic Acid, a Multifunctional Antimicrobial, Facilitates Adaption and Colonization of the Producer, Phaeobacter piscinae
Source: mSphere. 2023 Jan 9;8(1):e00517-22. doi: 10.1128/msphere.00517-22 (PMC9942592; doi:10.1128/msphere.00517-22)
Supplement: DATA SET S1 [file msphere.00517-22-s0001.xlsx]

## Sheet: Trans_and_Prot_Comparisons
	Transcriptomics			Proteomics
Acc_no	trans.pval	trans.padj	trans.log2FC	Cell_log2FC	Cell_pval	SN_log2FC	SN_pval
OL67_000001	0.333158	0.483263	0.207796	0.939875	0.0877152	-0.540417	0.319506
OL67_000002	0.477853	0.629926	0.0671673	0.103188	0.661496	0.247705	0.29632
OL67_000003	0.215351	0.347086	-0.216609	0.100229	0.8368	-1.02887	0.0401489
OL67_000004	0.561455	0.696914	-0.123139
OL67_000005	0.279344	0.42286	-0.232137
OL67_000006	0.247032	0.385897	0.238344
OL67_000007	0.00303444	0.0101148	-0.266795	0.1336	0.652064	0.074213	0.802033
OL67_000008	5.14221e-12	6.48508e-11	-0.818627
OL67_000009	4.90942e-14	7.12136e-13	-1.25709	0.106961	0.730937	0.366132	0.243321
OL67_000010	9.88055e-25	2.83529e-23	-1.26963	0.101751	0.855947	2.36991	0.000142898
OL67_000011	0.745819	0.841452	0.229959
OL67_000018	0.293557	0.440335	0.123037	0.0100845	0.985636	0.233737	0.676857
OL67_000019	0.631228	0.753592	0.0811472	0.524409	0.353034	-0.76417	0.178874
OL67_000020	0.00016533	0.00074995	-0.622852
OL67_000021	0.0171535	0.0451348	-0.682482
OL67_000022	0.957744	0.975731	-0.0103959
OL67_000023	0.103794	0.201153	-0.409292	-0.793643	0.169189	-1.01591	0.0809356
OL67_000024	0.111909	0.212546	-0.319152
OL67_000025	0.226936	0.361782	-0.479979
OL67_000026	0.841108	0.902163	-0.0391127	0.345152	0.570814	-1.00657	0.103972
OL67_000027	0.610053	0.737877	-0.110195	-0.0734348	0.904937	-0.0597897	0.922537
OL67_000028	0.478522	0.630388	-0.155891
OL67_000029	0.520094	0.66403	-0.167879
OL67_000030	0.000241265	0.00106869	0.288078
OL67_000031	0.799894	0.877932	0.0568287
OL67_000032	0.0200803	0.0518033	-0.263452	0.444723	0.268832	-0.209788	0.599481
OL67_000033	0.730456	0.83037	0.058203	0.250576	0.571339	0.622205	0.164661
OL67_000034	0.000155813	0.000709218	0.403775	0.432392	0.454758	0.361358	0.531675
OL67_000035	0.335036	0.485276	0.109096	0.0684208	0.923721	-1.13017	0.120042
OL67_000036	0.300876	0.448426	-0.155416	0.220698	0.765991	-1.03044	0.170085
OL67_000037	0.585349	0.719994	0.111421
OL67_000038	0.141808	0.254444	0.213789	-0.311682	0.572906	-2.35421	0.000127288
OL67_000039	0.117012	0.219719	0.2365
OL67_000040	0.57615	0.71143	-0.0936509
OL67_000041	0.262027	0.403589	0.392934
OL67_000042	0.0210171	0.0538907	0.391836	-0.0803551	0.890999	2.60258	7.62074e-05
OL67_000043	3.59748e-05	0.000186711	-0.642961	-0.536777	0.540992	-0.583394	0.506636
OL67_000044	0.0230361	0.0578458	-0.319341	-0.339404	0.247756	-1.07651	0.000670112
OL67_000045	3.05472e-05	0.000160647	-0.706307	-0.204891	0.397772	0.162315	0.502122
OL67_000046	0.000363823	0.00153925	-0.522496	-0.564293	0.355897	0.0576889	0.924354
OL67_000047	0.000620833	0.00248584	-0.458448
OL67_000048	1.08375e-08	9.44734e-08	-0.864113	0.0169346	0.970484	1.30369	0.00688802
OL67_000049	0.103663	0.20113	-0.252996	0.0670063	0.910064	1.25743	0.0397241
OL67_000050	0.451255	0.606575	-0.13129	-0.0574596	0.948494	0.816031	0.361752
OL67_000051	0.186723	0.314321	0.174571	-0.0827457	0.91195	-0.422641	0.573037
OL67_000052	0.30321	0.450886	-0.235809
OL67_000053	0.00100321	0.00378714	0.749329	0.753732	0.129498	-0.210049	0.667974
OL67_000054	0.00998457	0.0285644	0.499279	0.66265	0.0727029	0.218877	0.545153
OL67_000055	0.334493	0.484844	0.111505
OL67_000056	0.548435	0.687063	0.101188	0.907054	0.1044	1.01505	0.0704608
OL67_000057	0.20639	0.337613	-0.662407
OL67_000058	0.0631095	0.133858	-0.344916	0.0405926	0.934191	-1.36874	0.00811862
OL67_000059	0.00635826	0.0194029	-0.635255	0.0677986	0.872665	0.360915	0.39589
OL67_000060	6.5431e-09	5.83574e-08	0.607366
OL67_000061	0.372845	0.526933	0.160191	-0.152161	0.796053	-0.274351	0.641566
OL67_000062	0.989308	0.994582	0.00258521	-0.190805	0.757058	-0.744743	0.231697
OL67_000063	7.67673e-05	0.000374382	0.351995	-0.194396	0.675451	0.534678	0.253318
OL67_000064	0.00205315	0.00720147	0.343037	0.314762	0.653012	-1.58561	0.0284415
OL67_000065	0.00740373	0.022094	0.399741	-0.216565	0.747904	-1.21767	0.0769847
OL67_000066	0.00084511	0.00325667	0.531825	-0.671901	0.0674733	0.00701523	0.9844
OL67_000067	0.00345551	0.0114166	0.592537	0.306713	0.371478	2.19855	1.63266e-07
OL67_000068	0.00970227	0.0279629	0.393023	0.590401	0.321146	1.1704	0.0537951
OL67_000069	0.522333	0.665736	0.119672
OL67_000070	0.852793	0.908158	-0.01703	0.0573074	0.795515	0.223677	0.315018
OL67_000071	0.000460555	0.00190974	0.385793
OL67_000072	0.104723	0.202096	-0.45604	0.16209	0.729307	-0.0513973	0.912558
OL67_000073	0.892296	0.934786	-0.0362565	-0.0271935	0.963129	-0.946883	0.113838
OL67_000074	0.129955	0.237504	-0.269007	-0.062886	0.853372	0.628356	0.0711374
OL67_000075	0.327199	0.476539	0.141999	0.212686	0.556832	-0.299244	0.409539
OL67_000076	0.207826	0.339238	0.18006	0.589619	0.109902	0.21466	0.554346
OL67_000077	4.53618e-10	4.51338e-09	-0.769042	-0.0403473	0.945266	-1.07519	0.0737483
OL67_000078	0.000512813	0.00209571	-0.788773
OL67_000079	0.00404454	0.013096	-0.288023	-0.0660301	0.760144	-0.376336	0.0881348
OL67_000080	0.00146979	0.00536935	-0.377074	0.614024	0.281198	0.195363	0.729776
OL67_000081	0.27482	0.417243	0.172512	-0.0895767	0.787447	0.136474	0.681431
OL67_000082	9.17176e-56	9.55794e-54	2.35521
OL67_000083	0.0139924	0.0379519	0.280946	0.272309	0.660639	-0.120005	0.846416
OL67_000084	0.112841	0.213865	0.318936	-0.189314	0.552008	0.483487	0.133992
OL67_000085	0.000655073	0.00259948	0.479746
OL67_000086	1.5453e-07	1.1656e-06	0.758495	1.02428	0.0909681	-0.991355	0.101417
OL67_000087	1.63196e-07	1.22862e-06	0.75273	0.633221	0.0286503	0.0471138	0.866208
OL67_000088	0.000218868	0.000974935	0.787535	0.581335	0.117127	1.47267	0.000250443
OL67_000089	0.0066712	0.0201972	-0.630905
OL67_000090	0.218948	0.351088	0.21292
OL67_000091	0.00033235	0.00142745	0.834025	-0.0823505	0.858804	-0.552385	0.237312
OL67_000092	0.322828	0.472082	0.205874
OL67_000093	0.721448	0.823277	0.0522235
OL67_000094	0.552659	0.690605	-0.0866937
OL67_000095	0.18336	0.309376	-0.140744	-0.200084	0.641906	0.105126	0.806761
OL67_000096	0.00490894	0.0154526	0.563562
OL67_000097	0.0831808	0.168317	-0.2768	0.055476	0.917719	0.642722	0.236
OL67_000098	0.00772114	0.022886	0.363361	0.262138	0.576336	-0.814696	0.088271
OL67_000099	0.228395	0.363522	0.327522
OL67_000100	6.37436e-05	0.000315531	-0.568757	0.307386	0.246456	1.09679	0.000167772
OL67_000101	0.0138416	0.0375945	0.919654
OL67_000102	0.371912	0.526056	-0.126253	0.0294189	0.956915	-0.497283	0.363934
OL67_000103	0.75609	0.848673	-0.0572061
OL67_000104	0.834829	0.898889	0.028427
OL67_000105	0.0506831	0.111643	0.276482	0.798362	0.222765	-0.830242	0.20522
OL67_000106	0.0479263	0.106743	0.408346
OL67_000107	0.0775555	0.159047	-0.241149	0.351161	0.0864261	1.25294	2.96959e-07
OL67_000108	0.551215	0.689442	-0.0892713	-0.0990974	0.820885	0.987378	0.0291907
OL67_000109	0.0169291	0.0446631	0.47982	1.04076	0.224858	-0.775661	0.363482
OL67_000110	0.834608	0.898889	-0.0428114	-0.615321	0.128344	0.777062	0.0571194
OL67_000111	0.000537202	0.00218411	0.410748	-0.408759	0.457042	1.09757	0.0510649
OL67_000112	0.0434281	0.0987229	0.392636	-0.0690517	0.913811	1.85183	0.00598534
OL67_000113	0.991671	0.996279	0.00172566	2.21133	0.0209013	-0.606245	0.511833
OL67_000114	0.000144591	0.000664245	-0.582309	0.404777	0.243638	0.324118	0.348848
OL67_000115	0.0227316	0.0572629	-0.493143
OL67_000116	0.0346111	0.0820719	0.276835	-0.0480808	0.866018	1.0089	0.00105652
OL67_000117	0.0365425	0.0855523	-0.467336	0.424939	0.180054	-1.18296	0.000533813
OL67_000118	0.0187445	0.0488343	-0.482251
OL67_000119	0.357551	0.5095	-0.137279
OL67_000120	7.52497e-07	5.14661e-06	0.813115
OL67_000121	2.4554e-11	2.84309e-10	0.886072	0.945325	0.0542919	-1.05827	0.032293
OL67_000122	0.854089	0.908806	-0.0563598
OL67_000124	0.191031	0.319631	-0.216024	-0.297065	0.327496	0.511234	0.0962296
OL67_000125	0.630905	0.753433	-0.0914427	-0.0558414	0.914186	0.870289	0.0994935
OL67_000126	0.218987	0.351088	-0.2422
OL67_000127	0.151394	0.267166	-0.232087	0.288615	0.163514	0.982424	2.48216e-05
OL67_000128	0.179255	0.304004	0.167829	0.123908	0.77215	0.38363	0.372402
OL67_000129	0.82355	0.892029	0.0569186
OL67_000130	0.218086	0.350496	0.177984	-0.145886	0.704209	0.0518654	0.892539
OL67_000131	0.260122	0.401245	0.290778
OL67_000132	0.841675	0.902336	0.0362199	-0.147083	0.703166	0.130972	0.734321
OL67_000133	0.52848	0.671486	-0.18939	0.150762	0.664835	-1.01072	0.00589961
OL67_000134	0.265818	0.408159	-0.187165	0.0960281	0.825685	-1.37079	0.00315279
OL67_000135	0.165538	0.284766	-0.230108	-0.162086	0.538339	0.114964	0.662096
OL67_000136	0.758741	0.850663	-0.0585376
OL67_000138	0.233929	0.369804	0.179549	0.603953	0.181779	0.445822	0.321522
OL67_000139	0.0813027	0.165245	-1.14737
OL67_000140	0.794491	0.874912	-0.151824	0.533965	0.291378	-0.948166	0.0653147
OL67_000141	0.10528	0.202777	0.380748	0.911829	0.0921406	-1.41152	0.0110947
OL67_000142	0.278066	0.421248	0.361807
OL67_000143	0.04764	0.106224	0.166637	-0.115419	0.801295	1.49879	0.00224749
OL67_000144	0.747678	0.843054	0.0416146	-0.648309	0.275835	0.177969	0.763042
OL67_000145	0.431481	0.586746	0.122799
OL67_000146	0.0901998	0.180326	-0.439818
OL67_000147	0.950427	0.971777	-0.00908304
OL67_000148	0.461812	0.615745	-0.263844
OL67_000149	0.895742	0.937157	0.0355187
OL67_000150	0.451803	0.6069	0.247808
OL67_000151	0.252012	0.391974	0.452959
OL67_000152	0.824138	0.892178	-0.0497965
OL67_000153	0.872891	0.921527	-0.0400113	0.171715	0.693813	0.0557735	0.898152
OL67_000154	0.294711	0.441355	-0.398509
OL67_000155	0.743352	0.839849	0.0992786
OL67_000156	0.947815	0.969607	0.047299
OL67_000157	0.644484	0.764577	0.223571
OL67_000158	0.891807	0.934757	0.0493666
OL67_000159	0.634023	0.755561	0.171885
OL67_000160	0.0472812	0.105842	0.670202
OL67_000161	0.0111976	0.0314486	-0.456516	0.630591	0.256794	-1.73605	0.00310447
OL67_000162	0.0451127	0.102084	0.438647	0.393116	0.337219	0.874196	0.0373127
OL67_000163	0.606299	0.73529	0.0699568
OL67_000164	0.811158	0.884413	0.0484377
OL67_000165	0.787141	0.868751	0.0414904	2.22957	3.35278e-05	1.76253	0.000628085
OL67_000166	0.0859633	0.173239	0.364598
OL67_000167	0.942711	0.967384	0.012202
OL67_000168	0.000596041	0.00240114	0.507068	0.749811	0.0549751	0.226261	0.553122
OL67_000169	0.703907	0.809841	-0.108365
OL67_000170	8.24273e-11	9.1432e-10	1.25497	0.873747	0.0843563	2.10716	0.000133506
OL67_000171	2.935e-16	4.98824e-15	1.52798	0.187178	0.695244	0.173878	0.715882
OL67_000172	1.90025e-14	2.86121e-13	1.13279	1.02911	0.0156094	-0.272803	0.505154
OL67_000173	1.4708e-11	1.74383e-10	1.03948
OL67_000174	1.76199e-19	3.7921e-18	1.15353	0.56826	0.0465791	0.499417	0.0784176
OL67_000175	2.99021e-52	2.81935e-50	3.71305	2.08695	4.13785e-05	3.42729	4.67591e-09
OL67_000176	0.000933383	0.00355062	0.951306	0.913817	0.113463	-2.24832	0.000312205
OL67_000177	0.115756	0.218276	0.225381	0.555583	0.393961	-0.649991	0.319525
OL67_000178	0.319423	0.468264	0.222816
OL67_000179	0.0223792	0.056588	0.402291	-0.360607	0.205348	0.325056	0.252616
OL67_000180	0.098685	0.193942	0.509892
OL67_000181	0.000412627	0.0017291	0.381431
OL67_000182	2.86651e-17	5.32929e-16	-1.2614
OL67_000183	1.54208e-86	5.08886e-84	-4.07762
OL67_000184	2.14942e-37	1.18218e-35	-4.82726
OL67_000185	0.829673	0.896699	-0.0324548
OL67_000186	3.38372e-07	2.45863e-06	0.563983	1.22796	0.0747811	1.57386	0.0242882
OL67_000187	6.31749e-07	4.42001e-06	0.473929	0.799537	0.269908	2.67312	0.000633346
OL67_000188	2.2712e-10	2.38566e-09	0.790783	1.13671	0.0398873	0.85109	0.119088
OL67_000189	4.41355e-07	3.14347e-06	0.698835	1.35903	8.53659e-06	0.119918	0.649537
OL67_000190	4.07867e-07	2.91544e-06	1.29268	0.126702	0.606809	0.353729	0.155916
OL67_000191	1.64406e-10	1.75959e-09	1.3237	-0.0109009	0.977572	0.614128	0.11955
OL67_000192	1.43448e-07	1.08407e-06	0.926204	-0.190394	0.761981	2.87309	5.0787e-05
OL67_000193	0.00371575	0.0121406	0.331032	0.383212	0.686713	2.32905	0.0183799
OL67_000194	0.0719187	0.149265	0.251172	0.0604988	0.899465	0.0790699	0.868861
OL67_000195	0.00984386	0.0283061	0.63251	0.311148	0.594846	-1.83783	0.00313037
OL67_000196	0.201252	0.332066	0.263631	0.012598	0.978316	0.337345	0.468394
OL67_000197	0.0207131	0.053174	-0.387915	0.667163	0.268478	0.107668	0.857071
OL67_000198	0.0813704	0.165245	-0.207861
OL67_000199	0.170488	0.291954	-0.216311
OL67_000200	0.10429	0.201655	-0.34375	0.177153	0.67508	0.430975	0.310762
OL67_000201	0.34532	0.495638	-0.249213
OL67_000202	0.0584541	0.12594	-0.623828	-0.512271	0.508451	-1.10652	0.1578
OL67_000203	0.0231797	0.058098	-0.737414
OL67_000204	0.059971	0.128232	-0.957392
OL67_000205	0.5609	0.696914	-0.201528	-0.178707	0.831913	-3.88908	4.40458e-05
OL67_000206	0.197969	0.328431	-0.271209
OL67_000207	0.377364	0.531674	0.255262	-0.168232	0.743943	1.15941	0.0294523
OL67_000208	0.0746032	0.153869	0.318293	0.392472	0.689917	-0.107641	0.912777
OL67_000209	1.57827e-17	2.96205e-16	2.03757	1.26963	0.313487	-1.82556	0.150323
OL67_000210	0.0996433	0.195244	0.348428	-0.317115	0.548096	0.00467567	0.992916
OL67_000212	0.117976	0.221101	0.277638	0.517527	0.305475	-0.816603	0.109689
OL67_000213	0.626439	0.750845	-0.10486	-0.265508	0.317644	0.763529	0.00612033
OL67_000214	0.56737	0.702914	-0.111844
OL67_000215	0.000481695	0.00198493	-0.63186	0.245776	0.637005	-0.835172	0.114619
OL67_000216	0.000354395	0.00150904	-0.376938	0.060759	0.880781	-0.673591	0.102754
OL67_000217	0.0952851	0.188476	-0.289611	0.217714	0.672615	0.672607	0.196473
OL67_000218	0.418283	0.572356	0.144832
OL67_000219	0.0523069	0.114503	-0.253809	-0.0155945	0.966875	0.863185	0.0264996
OL67_000220	0.513071	0.658594	-0.0949623	0.0610275	0.898288	-0.0808273	0.865576
OL67_000221	0.0261273	0.0644234	-0.385722	0.0193878	0.948485	0.150103	0.617537
OL67_000222	0.000320756	0.00138215	-0.782877
OL67_000223	3.07083e-14	4.53749e-13	-0.89225	-0.146245	0.765185	0.668067	0.177755
OL67_000224	4.26972e-19	8.899e-18	-2.81731
OL67_000225	0.88133	0.927317	-0.015971	-0.0255955	0.94658	-1.92271	1.2495e-05
OL67_000226	0.0185492	0.0483893	-0.442971
OL67_000227	0.655504	0.77331	-0.0917106	-0.15227	0.77324	-1.28815	0.0190557
OL67_000228	0.000628951	0.00250316	-0.784712
OL67_000229	0.0202014	0.0520479	0.384903	0.097224	0.921173	-1.52398	0.127091
OL67_000230	0.171607	0.293548	0.150459	0.806195	0.143368	0.955654	0.0846509
OL67_000231	0.78175	0.864729	-0.055252
OL67_000232	0.0243464	0.0604463	-0.803854	0.0109295	0.987041	1.0476	0.125776
OL67_000233	0.0633033	0.133995	-0.315819	-0.224847	0.662347	0.260047	0.613696
OL67_000234	0.955801	0.975495	-0.00790646	-0.443138	0.370089	-0.815478	0.103576
OL67_000235	0.0683392	0.142885	0.149441	-0.0213863	0.972797	-1.05608	0.0986507
OL67_000236	0.178603	0.303158	-0.16728
OL67_000237	0.0222909	0.0564399	-0.286346	-0.0767754	0.883629	-0.122414	0.815509
OL67_000238	0.00846106	0.0247275	-0.33054	-0.52013	0.477079	-0.268058	0.713322
OL67_000239	0.214268	0.345903	-0.197827
OL67_000240	0.350664	0.502217	0.116419	-0.234611	0.169304	-0.324283	0.0604423
OL67_000241	0.595542	0.726988	-0.133498
OL67_000242	4.26903e-14	6.26124e-13	-1.43004	-3.41928	7.55869e-07	-2.20556	0.000456871
OL67_000243	0.339133	0.489776	0.162029
OL67_000244	0.373457	0.52738	-0.125251	-0.000195694	0.999625	-1.33003	0.00278151
OL67_000245	0.627604	0.751076	-0.10254
OL67_000246	0.0400118	0.0920667	-0.339864	0.0393734	0.942118	1.13937	0.0414083
OL67_000247	0.54626	0.685856	-0.0830865	0.411974	0.424322	-0.768221	0.140594
OL67_000248	0.474104	0.626234	0.0660414	0.139405	0.735354	-0.842535	0.0468721
OL67_000249	0.839729	0.901789	0.035522	-0.117993	0.714223	0.25589	0.428723
OL67_000250	0.647068	0.766494	-0.120284	0.188365	0.69462	-0.0353973	0.941127
OL67_000251	0.389806	0.545067	-0.190266
OL67_000252	0.720185	0.822594	-0.061511	-0.362933	0.430405	-0.0314819	0.94523
OL67_000253	0.77469	0.860525	-0.0417792	-0.485654	0.251139	0.684735	0.108817
OL67_000254	0.072162	0.149535	-0.276739	-0.0156013	0.979148	-0.0529011	0.929381
OL67_000255	0.148837	0.263594	0.242581
OL67_000256	0.000536224	0.00218237	-0.600191	0.300859	0.437001	-0.553778	0.156653
OL67_000257	0.102016	0.198713	-0.433923	0.131161	0.764945	0.860629	0.055828
OL67_000258	0.030247	0.0733036	-0.45233	-0.257063	0.560576	0.549106	0.217673
OL67_000259	0.0158994	0.0423983	-0.752705
OL67_000260	0.851062	0.906945	-0.0618217	-0.307006	0.585326	0.719773	0.205041
OL67_000261	0.792467	0.873215	0.0362377	-0.326625	0.557248	-1.58293	0.00683715
OL67_000262	0.468731	0.620794	-0.171465
OL67_000263	0.116353	0.219086	0.189489
OL67_000264	0.56322	0.698512	0.0974651	-0.120298	0.801428	0.756002	0.12014
OL67_000265	0.13103	0.239115	0.282684	-0.726497	0.37202	-1.18348	0.149591
OL67_000266	0.340122	0.490406	0.200706	-0.0669399	0.898881	-2.64039	1.32999e-05
OL67_000267	0.100203	0.196049	0.278039	-0.501973	0.362567	0.854473	0.125258
OL67_000268	0.780163	0.864355	0.0438783	-0.0349636	0.90407	1.1365	0.000357791
OL67_000269	0.0389693	0.0904033	0.21103	0.273855	0.539635	0.709027	0.117656
OL67_000270	0.837574	0.900733	-0.0244969	0.0778057	0.884187	0.907167	0.0958597
OL67_000271	6.92565e-12	8.54379e-11	1.60059
OL67_000272	9.69779e-15	1.48275e-13	1.58204
OL67_000273	1.64347e-16	2.85445e-15	1.38041
OL67_000274	0.0905985	0.180741	0.122352	-0.215957	0.676943	-1.02604	0.053636
OL67_000275	0.237738	0.374778	-0.183999	-0.0458492	0.901834	1.12217	0.00441037
OL67_000276	0.00230489	0.00796044	-0.684198	-0.53523	0.191851	-0.537125	0.19032
OL67_000277	0.235472	0.371947	-0.223335	0.149208	0.670638	0.76498	0.0344953
OL67_000278	0.495256	0.644288	0.160616	0.0157829	0.977631	-1.73622	0.00370846
OL67_000279	0.889595	0.933018	-0.074708	-0.17275	0.70685	-1.53326	0.00184489
OL67_000280	0.10742	0.206268	0.321494
OL67_000281	0.103802	0.201153	0.262174
OL67_000282	5.43589e-107	2.39179e-104	4.32609
OL67_000283	1.9471e-09	1.82282e-08	1.10814	-0.127531	0.639597	-0.377719	0.170509
OL67_000284	0.38338	0.53818	0.0991682	-0.135759	0.504797	0.0869556	0.668655
OL67_000285	1.27143e-08	1.09931e-07	0.727004	-0.892268	0.0213257	-1.3704	0.000725841
OL67_000286	0.000142041	0.000654811	-0.687572
OL67_000287	0.0533308	0.116294	-0.368638
OL67_000288	3.43271e-22	8.54939e-21	-1.00886	-0.764902	0.0268805	0.556605	0.101716
OL67_000289	0.358406	0.510352	-0.164099	0.162087	0.565966	1.80087	1.90438e-07
OL67_000290	0.000621461	0.00248584	0.590304
OL67_000291	0.423976	0.578548	0.102475	0.239457	0.393004	0.561278	0.0502236
OL67_000292	0.0124486	0.0344009	0.498915	0.267034	0.616531	-0.754749	0.162031
OL67_000293	0.000356241	0.00151527	0.444329	0.741148	0.304187	-0.0948517	0.89461
OL67_000294	0.505627	0.652698	-0.110528	0.0981972	0.873394	-2.07046	0.0017503
OL67_000295	0.295359	0.441867	0.174828
OL67_000296	0.016286	0.0431677	-0.423755	0.790532	0.384816	0.69183	0.446357
OL67_000297	0.0571896	0.12362	-0.277399	0.117978	0.815926	0.451614	0.37536
OL67_000298	0.00180904	0.00644225	-0.433405	-0.32359	0.61786	0.64616	0.321681
OL67_000299	0.98	0.988739	-0.00247988	-0.102997	0.599563	0.681311	0.00125509
OL67_000300	6.46219e-06	3.77438e-05	0.548267
OL67_000301	0.0138265	0.0375793	0.447703	0.0920338	0.830923	-1.7728	0.000201007
OL67_000302	0.141486	0.254097	0.291824
OL67_000303	3.02013e-05	0.000159039	0.923228	-0.3155	0.358646	0.230869	0.50058
OL67_000304	3.65707e-12	4.73268e-11	0.658278	-0.163781	0.386504	0.531803	0.00728287
OL67_000305	1.40053e-12	1.84256e-11	1.08378	-0.289618	0.182321	0.107674	0.616194
OL67_000306	3.78724e-08	3.07326e-07	0.800968
OL67_000307	8.97781e-11	9.9031e-10	1.16838	-0.38102	0.101261	0.125714	0.582324
OL67_000308	0.0642388	0.135817	-0.2859	-0.0964275	0.674621	-0.0410454	0.858031
OL67_000309	4.12254e-26	1.2462e-24	1.40647
OL67_000310	5.41417e-40	3.20002e-38	2.85826
OL67_000311	0.259594	0.400621	-0.333228	0.105714	0.79231	1.72651	0.000114811
OL67_000312	0.0184103	0.0480584	-0.308347
OL67_000313	0.00211992	0.00740289	-0.462436
OL67_000314	0.648038	0.767413	-0.074337	-0.188685	0.589837	0.592437	0.0963334
OL67_000315	0.576666	0.711844	-0.157966
OL67_000316	0.399525	0.554004	0.180309
OL67_000317	0.00951647	0.0274874	-0.334092
OL67_000318	0.00515038	0.0161357	-0.415341	-0.776847	0.202498	-0.536586	0.375833
OL67_000319	0.0125275	0.0345616	-0.305844	-0.18599	0.516344	-1.22597	0.000118934
OL67_000320	0.154075	0.27057	-0.22106
OL67_000321	0.588249	0.722296	0.120798
OL67_000322	1.95544e-08	1.64406e-07	-1.18495	-0.216758	0.347695	-0.631174	0.00882369
OL67_000323	6.79539e-30	2.44634e-28	2.33462	-0.210678	0.744839	-0.684286	0.293899
OL67_000324	3.4321e-05	0.000178361	0.580106	-0.313211	0.388839	-0.451404	0.216828
OL67_000325	0.00171421	0.00611007	0.360428	0.209621	0.800871	-0.705612	0.398064
OL67_000326	2.16195e-75	5.03606e-73	-3.81598	-3.35757	1.60546e-08	-4.35679	3.33875e-11
OL67_000327	9.77207e-18	1.86944e-16	-1.69973	-5.82116	2.09397e-19	-4.67918	1.98632e-16
OL67_000328	0.00861353	0.025136	0.30044
OL67_000329	0.233658	0.369671	0.286899
OL67_000330	0.310674	0.458607	0.115264	0.638122	0.131134	-0.00673332	0.987082
OL67_000331	0.355064	0.507234	-0.18964	0.0584774	0.90423	1.98929	0.000213746
OL67_000332	3.50108e-06	2.15954e-05	0.749895
OL67_000333	0.147715	0.261958	-0.165928	-0.110892	0.914848	0.173349	0.867268
OL67_000334	0.0174264	0.0457919	-0.582622	-0.52305	0.0971781	-0.586821	0.0640471
OL67_000335	0.00375733	0.0122663	0.320202
OL67_000336	0.329082	0.478577	0.171249
OL67_000337	0.0441045	0.100031	-0.377869
OL67_000338	9.08627e-05	0.00043667	-0.489425
OL67_000339	0.000636416	0.00253033	-0.406091	0.312311	0.396515	-1.0976	0.00470148
OL67_000340	0.0451054	0.102084	0.254057	0.271316	0.214938	0.846413	0.000364816
OL67_000341	0.922301	0.955603	0.0165823
OL67_000342	0.000234438	0.00103961	0.56759	-0.0988045	0.785439	-0.563235	0.126744
OL67_000343	1.5899e-06	1.03044e-05	0.494417	0.144936	0.700618	0.356201	0.34722
OL67_000344	0.0524316	0.114712	0.366354	-0.0953728	0.634171	-0.376455	0.0662867
OL67_000345	0.312856	0.460732	0.115518	-0.576227	0.168536	-0.540648	0.19568
OL67_000346	0.674147	0.787538	-0.0458162	0.793963	0.0419003	-0.381479	0.317389
OL67_000347	0.839647	0.901789	-0.0341259	1.08448	2.4905e-05	0.49614	0.0332412
OL67_000348	0.0652316	0.137549	0.39242	1.43897	0.00265916	1.39344	0.0034967
OL67_000349	0.173527	0.296065	0.300292	1.24412	1.60658e-06	0.462133	0.0399856
OL67_000350	0.0525409	0.114824	-0.28603	1.33084	0.00365323	-1.00334	0.0246613
OL67_000351	0.272398	0.415043	0.158649	0.837907	0.065226	0.0377144	0.932241
OL67_000352	0.000311811	0.00134948	0.446712	1.78318	1.91964e-05	1.81958	1.41372e-05
OL67_000353	0.0451406	0.102088	0.206924	0.842593	0.323981	0.82298	0.335219
OL67_000354	0.671458	0.785053	-0.090329	0.423536	0.201491	1.02351	0.00334601
OL67_000355	0.399127	0.553799	-0.20648	0.762842	0.0544661	0.803771	0.0433148
OL67_000356	0.00199985	0.00705828	-0.538009	0.70048	0.293446	-0.304527	0.645769
OL67_000357	0.000429823	0.00179736	-0.692029	0.819394	0.0633608	0.14578	0.735139
OL67_000358	0.0766705	0.157477	-0.473558	0.0339764	0.945864	-0.226146	0.651764
OL67_000359	0.00151141	0.00548738	-0.473083	0.315836	0.588433	-0.16218	0.780797
OL67_000360	0.0410559	0.0940864	-0.313174	-0.169718	0.734632	0.423749	0.399364
OL67_000361	0.486486	0.637276	0.293161
OL67_000362	0.14304	0.2558	0.413421
OL67_000363	0.00121745	0.00450149	0.908289
OL67_000364	0.803981	0.880222	-0.0716156
OL67_000365	0.115738	0.218276	-0.503652
OL67_000366	0.841926	0.902336	0.0380103
OL67_000367	0.356438	0.50832	-0.21471
OL67_000368	0.74514	0.84139	0.0816734
OL67_000369	0.465105	0.618172	-0.20333
OL67_000370	0.541338	0.682925	0.179429
OL67_000371	0.475363	0.627688	-0.215553
OL67_000372	0.741339	0.838533	-0.142069
OL67_000373	0.801427	0.87868	0.0642744
OL67_000374	0.351006	0.502525	-0.112356
OL67_000375	0.882455	0.927913	0.0209446	-0.0265652	0.97097	0.547441	0.45507
OL67_000376	0.156117	0.273067	-0.232434	0.619978	0.348906	-0.982301	0.141411
OL67_000377	0.488621	0.639245	0.135142	-0.023497	0.971833	0.838171	0.212881
OL67_000378	0.265316	0.407545	0.175855	-0.18269	0.760665	1.02618	0.0933455
OL67_000379	0.61613	0.742958	0.0891329	0.17239	0.72294	-1.07805	0.031805
OL67_000380	0.375922	0.530336	0.173757
OL67_000381	0.00114667	0.00427098	0.328802	0.478237	0.133997	0.70891	0.0291544
OL67_000382	0.000224281	0.000996805	0.441891	0.227808	0.706377	1.50077	0.0170927
OL67_000383	0.067774	0.142189	0.416976
OL67_000384	3.167e-05	0.00016611	0.439219	0.41767	0.492428	-0.158101	0.79441
OL67_000385	0.519741	0.66403	-0.103834	0.107086	0.894244	1.23995	0.129911
OL67_000386	0.483788	0.634791	-0.165669
OL67_000387	0.382834	0.537979	-0.172306
OL67_000388	0.112973	0.213953	-0.265735	0.119157	0.81613	2.11798	0.000189226
OL67_000389	0.000578292	0.00233439	0.31265	0.101607	0.832554	-0.69896	0.151659
OL67_000390	0.343891	0.493946	-0.136865	-0.138188	0.665298	-0.00638123	0.984041
OL67_000391	0.482158	0.633913	-0.130559	0.134851	0.767281	-0.341384	0.45526
OL67_000392	0.690569	0.799606	-0.084734	-0.255885	0.758512	-1.99157	0.0211845
OL67_000393	0.657159	0.774739	-0.043665	-0.745186	0.127358	-1.18821	0.0176202
OL67_000394	0.00114756	0.00427098	-0.970122
OL67_000395	0.0684481	0.142961	-0.69163
OL67_000396	0.721197	0.823277	0.0494379	0.439619	0.342363	-1.10424	0.0208888
OL67_000397	0.00674435	0.0203875	-0.435422	0.253775	0.641627	0.188762	0.729022
OL67_000398	0.554217	0.691898	-0.0973738	0.00858002	0.985094	0.637663	0.170674
OL67_000399	0.0014919	0.00544004	-0.446178	-0.00531235	0.993776	-0.00175476	0.997944
OL67_000400	0.818998	0.889228	-0.0330084	0.927306	0.0498609	0.354107	0.44331
OL67_000401	0.00211824	0.00740289	-0.477957	-0.429439	0.52328	0.268189	0.689653
OL67_000402	0.193042	0.322143	-0.244738	-0.659389	0.377251	1.47114	0.0537519
OL67_000403	0.203327	0.334488	0.176787	-0.354489	0.502076	1.04409	0.0534772
OL67_000404	0.459762	0.613843	0.120807	-0.114502	0.842617	0.742214	0.203167
OL67_000405	0.735377	0.833671	-0.0627402	-1.14374	0.011049	-1.46188	0.00155628
OL67_000406	0.0186148	0.0485284	-0.309998	-0.0967701	0.82765	1.05753	0.0219137
OL67_000407	0.856866	0.910435	0.0269982	-0.036446	0.938057	0.524533	0.267543
OL67_000408	0.0257423	0.0635929	-0.273473	0.235406	0.642801	-2.19395	0.000106057
OL67_000409	1.36659e-05	7.54768e-05	-0.404671	0.237538	0.48536	0.709493	0.0423283
OL67_000410	0.0127397	0.0350099	-0.228571	0.0510529	0.940703	0.133574	0.845723
OL67_000411	0.373487	0.52738	-0.218694	0.711959	0.331539	-0.189554	0.794754
OL67_000412	0.211423	0.342287	-0.209524
OL67_000413	0.0490837	0.108867	-0.394886	-1.28319	0.324376	0.820792	0.52677
OL67_000414	0.179379	0.304006	-0.282766
OL67_000415	0.00139297	0.00509811	-0.513053	-0.612753	0.331857	-3.29906	6.23036e-06
OL67_000416	2.91846e-05	0.000154507	0.405703	0.591693	0.0834611	-0.467006	0.168505
OL67_000417	0.705	0.810392	0.111682	0.22557	0.573259	0.76583	0.0615849
OL67_000418	0.128675	0.235686	0.161605	-0.252288	0.387425	0.184822	0.52561
OL67_000419	0.0182312	0.0476562	-0.424976	0.0370365	0.950876	1.44713	0.0205505
OL67_000420	0.0801144	0.163364	0.194056	-0.0557674	0.897756	-1.02493	0.0228706
OL67_000421	0.441914	0.597875	-0.132026
OL67_000422	9.86611e-11	1.08527e-09	-0.815314	0.0943527	0.771088	1.2705	0.000355543
OL67_000423	0.0348489	0.0825167	0.40456	0.905095	0.0898284	0.801567	0.131355
OL67_000424	0.0224062	0.056588	-0.281143	1.0879	0.112892	-2.62373	0.000385226
OL67_000425	0.70235	0.809111	0.067712	-0.00285721	0.994008	-0.1367	0.719612
OL67_000426	0.636889	0.757837	0.0604865	-0.00981102	0.969717	-1.06817	0.000190026
OL67_000427	2.51687e-06	1.58203e-05	-0.718067	0.194164	0.351423	0.411924	0.0528147
OL67_000428	0.078857	0.161298	0.31065	0.0567291	0.91222	-2.43129	3.20605e-05
OL67_000429	0.683221	0.794476	0.0647136	0.0166344	0.979087	-0.797026	0.214136
OL67_000430	0.874863	0.92238	-0.0241944	-0.106219	0.832988	-0.980128	0.0578438
OL67_000431	0.316722	0.465042	-0.11672	0.31305	0.34978	1.05065	0.00304664
OL67_000432	0.520157	0.66403	-0.152699	-1.29749	0.0451489	0.475798	0.451445
OL67_000433	0.0598744	0.128203	-0.332692
OL67_000434	0.416797	0.571194	-0.135367	0.32672	0.464754	-0.0457687	0.918129
OL67_000435	0.00115731	0.0042992	-0.679241	0.21861	0.325044	0.294112	0.1879
OL67_000436	2.77852e-32	1.14614e-30	-1.82939	-0.797441	0.256573	-2.65548	0.000485748
OL67_000437	0.79624	0.875864	0.0282644	-0.0962864	0.749751	-0.332313	0.27469
OL67_000438	1.35223e-05	7.4788e-05	0.574567	-0.0374802	0.933953	0.148613	0.742639
OL67_000439	0.00161351	0.00580336	-0.627907	0.108173	0.678786	-0.475817	0.0746209
OL67_000440	0.198814	0.329264	-0.144403	0.0380646	0.907226	0.315238	0.337597
OL67_000442	0.320518	0.469225	-0.146325	0.183413	0.762367	-0.531985	0.382741
OL67_000443	0.273073	0.415592	-0.163259
OL67_000444	0.0743211	0.153367	-0.332583
OL67_000445	0.0233042	0.0583343	-0.809316
OL67_000446	0.308301	0.456441	-0.437503
OL67_000447	0.0721575	0.149535	-0.571503
OL67_000448	0.469507	0.621614	-0.134007	1.15295	0.0346639	-2.20465	0.000170169
OL67_000449	0.0230016	0.0577959	-0.244288	-0.0279076	0.961402	-0.663354	0.254398
OL67_000450	0.196144	0.326083	-0.395195	0.51476	0.332217	0.607759	0.253507
OL67_000451	0.476539	0.628613	-0.110478	0.349762	0.508586	-0.831092	0.121415
OL67_000452	0.253634	0.393677	-0.182195	0.466032	0.186518	-1.98731	1.58555e-06
OL67_000453	1.26236e-43	8.9267e-42	-3.00772	-1.60657	0.00427355	-1.22258	0.026014
OL67_000454	7.84075e-28	2.48395e-26	-3.02491
OL67_000455	8.09897e-35	3.9595e-33	-2.82562	-0.919072	0.10825	-0.450644	0.424561
OL67_000456	0.118733	0.222203	-0.247136	0.278226	0.800281	-0.406295	0.711947
OL67_000457	0.105854	0.203487	0.296012	-0.156741	0.864798	-1.51283	0.106645
OL67_000458	0.098872	0.194117	0.156762
OL67_000459	0.373561	0.52738	0.177598	0.0773361	0.847421	0.0625427	0.876334
OL67_000460	0.83665	0.900309	-0.0956144
OL67_000461	0.140617	0.252651	-0.403851
OL67_000462	0.310801	0.458607	-0.308889
OL67_000463	0.0378068	0.0880157	-0.618912	1.87121	0.0116284	-6.33578	1.03517e-10
OL67_000464	0.00985032	0.0283061	-0.774381	0.561233	0.394307	0.172545	0.792463
OL67_000465	2.99826e-08	2.47356e-07	-1.0428	0.21208	0.417597	1.40904	3.91141e-06
OL67_000466	0.455156	0.609955	-0.0937044	0.222943	0.676242	-2.08508	0.000365792
OL67_000467	0.0936535	0.185977	0.17407
OL67_000468	0.0501015	0.110715	0.519193
OL67_000469	1.39234e-08	1.19862e-07	0.773423	0.354549	0.612591	-0.889701	0.208131
OL67_000470	2.50876e-08	2.08275e-07	0.526665	0.773341	0.157001	0.765047	0.161373
OL67_000471	1.85267e-19	3.96572e-18	1.04562
OL67_000472	0.870569	0.919812	0.0262154
OL67_000473	0.21558	0.347285	-0.281967
OL67_000474	0.773805	0.859784	-0.0353602
OL67_000475	0.157677	0.27531	-0.25391
OL67_000476	0.0784111	0.160635	-0.272942	-0.515517	0.358977	-1.94575	0.0012436
OL67_000477	0.162152	0.28028	-0.117749	0.019466	0.982652	1.46925	0.107171
OL67_000478	0.82659	0.894099	0.0339285
OL67_000479	0.0757195	0.155685	0.137434	0.353868	0.58231	0.900595	0.16643
OL67_000480	6.43249e-06	3.76258e-05	0.732337
OL67_000481	0.343306	0.493463	0.208484	-0.290496	0.701641	-0.0590218	0.937895
OL67_000482	5.13925e-06	3.09763e-05	0.536989	0.171553	0.824974	0.833207	0.286505
OL67_000483	1.39799e-07	1.05852e-06	0.699972	-0.20648	0.480509	-0.162627	0.577943
OL67_000484	0.915871	0.951921	0.015342	-0.292144	0.445222	0.411266	0.284449
OL67_000485	0.768574	0.856615	-0.0226916	-0.0184227	0.981872	0.856369	0.294648
OL67_000486	0.540127	0.681831	0.0557868	-0.151147	0.669895	-1.41858	0.000276452
OL67_000487	0.21008	0.341229	0.260787
OL67_000488	7.13985e-09	6.31112e-08	-0.802223	-0.29455	0.556125	2.2555	6.00106e-05
OL67_000489	0.000358994	0.00152534	-0.531764	-0.707853	0.263339	-0.241916	0.700026
OL67_000490	0.000682052	0.00269285	0.425638	-0.125824	0.933325	0.461806	0.758939
OL67_000491	0.0294119	0.0716745	0.417323	-0.131959	0.848131	0.307214	0.656082
OL67_000492	3.52102e-19	7.41662e-18	1.33461	0.748886	0.0404928	0.0342831	0.923008
OL67_000493	5.41052e-12	6.8018e-11	0.772799	0.0724205	0.892659	-1.56764	0.0057038
OL67_000494	0.000294107	0.00127985	0.671395	0.215233	0.586596	-2.0313	8.92664e-06
OL67_000495	0.782084	0.864857	0.0608837	0.157993	0.756736	-1.12681	0.0324081
OL67_000496	0.396717	0.551421	-0.189115	1.30482	0.00340582	-1.18708	0.007132
OL67_000497	0.229225	0.36455	0.185178	-0.0871754	0.861605	1.64355	0.00214011
OL67_000498	0.194837	0.324455	-0.153709	-0.46726	0.368853	0.88816	0.0922832
OL67_000499	0.00409674	0.0132217	-0.625915	-0.36166	0.193706	0.0613235	0.823559
OL67_000500	0.0525277	0.114824	-0.327948	0.116319	0.800722	0.0625099	0.892066
OL67_000501	3.55255e-10	3.5905e-09	-0.68389	-0.146242	0.762036	-1.57486	0.00228816
OL67_000502	3.39206e-05	0.000176512	-0.872069	0.917007	0.0480038	-0.515562	0.257261
OL67_000503	0.557431	0.694814	-0.153423
OL67_000504	1.33048e-07	1.01321e-06	-0.821158	-0.693447	0.279109	0.0168755	0.978811
OL67_000505	0.039796	0.0916765	-0.382613	0.387621	0.362071	-0.0312759	0.941032
OL67_000506	0.0238714	0.0594907	-0.308528	-0.807091	0.140809	-0.772057	0.158344
OL67_000507	1.81033e-05	9.83387e-05	-0.58115	-0.374857	0.262427	-0.817897	0.0178131
OL67_000508	0.56075	0.696914	-0.161902	-0.361828	0.510314	-0.476154	0.387351
OL67_000509	1.53684e-06	1.00097e-05	-1.11213
OL67_000510	0.685144	0.795884	-0.0818541	-0.172824	0.702018	0.353381	0.435541
OL67_000511	0.346707	0.497118	-0.199432
OL67_000512	0.0110013	0.0309852	-0.282417	0.284047	0.221363	1.18598	8.44716e-06
OL67_000513	0.0127185	0.0349759	0.615485
OL67_000514	0.0456981	0.103064	0.478127	0.248092	0.634097	-1.11254	0.0381743
OL67_000515	0.620802	0.747329	0.0926854
OL67_000516	1.88705e-13	2.65933e-12	1.20014	0.916707	0.196166	-0.0718361	0.918364
OL67_000517	0.941523	0.966794	-0.00960625
OL67_000518	0.686837	0.797383	0.0386368	-0.148285	0.789183	-0.275476	0.619829
OL67_000519	0.0630459	0.133795	-0.324395	-0.297543	0.263385	0.289617	0.276094
OL67_000520	0.498775	0.647802	0.10663	-0.13728	0.790652	0.232677	0.65306
OL67_000521	0.000997602	0.00376957	-1.44495
OL67_000522	0.964167	0.979451	0.00730157
OL67_000523	0.161078	0.279372	-0.209828	0.315268	0.442	-0.11316	0.781807
OL67_000524	4.37248e-18	8.74496e-17	1.07246
OL67_000525	0.00297109	0.0099455	0.652963	1.02929	0.0779078	-0.670506	0.244831
OL67_000526	3.02022e-06	1.88051e-05	-0.577743	-0.888317	0.240219	-2.09763	0.00778922
OL67_000527	0.160664	0.278926	-0.19685	0.205712	0.695398	0.483458	0.359819
OL67_000528	0.582466	0.717216	0.208204
OL67_000529	0.0118388	0.0329688	-0.408987	-0.573357	0.140007	-0.651372	0.0950672
OL67_000530	0.401881	0.55645	-0.177528	-0.0754948	0.886337	-2.0062	0.000505385
OL67_000531	0.007279	0.0217546	-0.543702	-0.25125	0.258336	-0.317593	0.155251
OL67_000532	0.122033	0.226666	0.440404	-0.0741703	0.905184	-2.12002	0.00154661
OL67_000533	0.727828	0.82798	-0.0604256
OL67_000534	0.55971	0.69688	0.113214	-0.645361	0.148196	1.16993	0.0110933
OL67_000535	0.944816	0.967716	0.0095018	-0.404628	0.130806	0.407665	0.128033
OL67_000536	0.534122	0.677056	-0.147302	-0.105973	0.825282	-1.1261	0.0237037
OL67_000537	0.534373	0.677158	0.131904	-0.113755	0.829296	0.239219	0.650628
OL67_000538	0.286615	0.431392	0.253829	-0.114705	0.896048	-0.512131	0.560558
OL67_000539	0.0196214	0.0507849	-0.39932	0.130571	0.805109	-0.888698	0.0993907
OL67_000540	0.102548	0.199357	-0.33626	-0.0772987	0.800021	-0.850587	0.00802922
OL67_000541	6.75822e-12	8.37285e-11	1.25052	0.0368137	0.909532	0.753002	0.0249633
OL67_000542	0.00999755	0.0285644	0.654912	0.414754	0.637759	-0.387806	0.659699
OL67_000543	0.170528	0.291954	0.244756	-0.057365	0.825504	0.558017	0.0375419
OL67_000544	0.000883819	0.00338484	-0.651206	-0.131176	0.832766	-0.133188	0.830242
OL67_000545	0.0325299	0.0780245	-0.42004
OL67_000546	0.0665623	0.140057	-0.182725	-0.517567	0.208025	-1.07014	0.0118894
OL67_000547	2.5933e-07	1.91953e-06	0.734927	1.27652	0.0336672	-1.32873	0.0274351
OL67_000548	0.0694138	0.144825	0.381183
OL67_000549	0.0467038	0.104786	0.409678	0.389822	0.125995	0.448012	0.0802191
OL67_000550	0.0111003	0.0311973	0.328635
OL67_000551	8.50237e-16	1.40876e-14	0.965768	0.352356	0.518971	0.234904	0.666716
OL67_000552	1.75229e-14	2.6485e-13	1.19673
OL67_000553	4.05054e-11	4.60924e-10	1.03078	0.946026	0.258225	0.303122	0.714941
OL67_000554	1.01608e-21	2.51479e-20	1.10435	0.425415	0.202504	-0.47619	0.154885
OL67_000555	0.000167196	0.000757547	0.558519	0.531511	0.247143	-1.06007	0.0246218
OL67_000556	1.04929e-05	5.92751e-05	0.579973	0.439186	0.199663	0.754089	0.0311611
OL67_000557	1.4727e-08	1.25958e-07	1.14596	2.8405	2.21294e-08	0.590387	0.145999
OL67_000558	1.13084e-07	8.67858e-07	1.35209
OL67_000559	0.0157791	0.0421635	0.49512
OL67_000560	0.109387	0.208859	-0.197792
OL67_000561	0.0396941	0.0916269	-0.467279
OL67_000562	4.5191e-06	2.74052e-05	-0.998798	-0.705795	0.0241676	0.411007	0.17887
OL67_000563	3.46924e-10	3.54077e-09	-1.2159	-0.571962	0.0299578	-0.498059	0.0567728
OL67_000564	4.91599e-05	0.000250223	-0.373628	-0.0843063	0.799838	0.121198	0.715609
OL67_000565	4.06251e-06	2.48648e-05	1.11797
OL67_000566	0.785979	0.867711	-0.0512026	-0.118751	0.529174	-0.781767	0.000178519
OL67_000567	0.0519505	0.113911	-0.315592	0.11723	0.73408	0.234475	0.497904
OL67_000568	3.92131e-06	2.41124e-05	-0.58482
OL67_000569	8.80911e-06	5.04834e-05	-1.11063
OL67_000570	1.00222e-08	8.78053e-08	-0.767803
OL67_000571	2.62958e-19	5.56852e-18	-0.915186
OL67_000572	0.655233	0.77331	-0.086634	0.208292	0.70693	-1.50146	0.00972953
OL67_000573	0.00237119	0.00814389	-0.396022	-0.0159424	0.947923	0.328628	0.183664
OL67_000574	0.104722	0.202096	-0.285081	-0.134397	0.679353	0.20668	0.525683
OL67_000575	0.00494078	0.0155282	-0.384306	-0.502602	0.359836	-1.31529	0.0203859
OL67_000576	0.324669	0.473899	-0.146355	0.102616	0.757942	-0.312152	0.351168
OL67_000577	0.153456	0.269723	0.240376
OL67_000578	0.00462623	0.0146794	-0.874348	2.09829	8.60204e-07	-0.46712	0.194232
OL67_000579	0.102886	0.199853	-0.233534	0.215205	0.477621	-1.62226	4.40271e-06
OL67_000580	0.825221	0.892862	-0.0184463	0.0119873	0.98378	0.74978	0.208616
OL67_000581	0.457724	0.612361	-0.149558	0.297189	0.61385	0.333457	0.571463
OL67_000582			5.12793	3.73898	0.000175386	1.61028	0.0796421
OL67_000583			5.05738	3.43024	0.00332741	2.80157	0.0144976
OL67_000584			4.70089	1.86217	0.115822	0.940144	0.421185
OL67_000585			5.97699
OL67_000586			4.80211	1.68352	0.000939662	-0.487299	0.303404
OL67_000587			4.87833	0.586393	0.264716	0.669981	0.203758
OL67_000588			4.53372	5.05895	3.6172e-07	2.96834	0.000825535
OL67_000589			4.1765	2.1551	0.0510631	1.13735	0.293808
OL67_000590			4.29511	3.22807	0.00142245	1.60285	0.0945476
OL67_000591			4.16228	2.07545	0.0061302	2.78492	0.000396457
OL67_000592			4.27466	-0.807756	0.384294	3.69467	0.000280691
OL67_000593			4.87993	1.31392	0.190956	-0.56882	0.567479
OL67_000594			4.25321	0.922957	0.124718	-0.986276	0.101672
OL67_000595			4.97648
OL67_000596			4.2586
OL67_000597			3.30346
OL67_000598			3.10937
OL67_000599			2.26631	2.60857	0.0144567	4.05555	0.000307574
OL67_000600			2.60956	0.944149	0.189436	3.58732	1.19604e-05
OL67_000601	0.0056781	0.0176079	3.32013	2.78807	0.00487511	-0.603445	0.519986
OL67_000602			4.04502	2.60067	0.0128518	2.12703	0.0390606
OL67_000603			5.29629	0.639604	0.223457	0.478642	0.360075
OL67_000604			4.94351	2.56706	0.0125894	-0.187973	0.848492
OL67_000605			6.23337	2.51231	0.0270465	4.89407	7.14067e-05
OL67_000606			6.16573	0.856507	0.13374	0.0391441	0.944482
OL67_000607			6.48597	1.03988	0.221611	2.50819	0.00489627
OL67_000608			6.17309	0.727072	0.435323	4.24665	5.03719e-05
OL67_000609			6.72088	0.409446	0.528846	1.38785	0.0379359
OL67_000610			6.34612	3.20537	0.000142058	5.30583	2.96545e-08
OL67_000611			5.96539	2.58281	0.00302776	4.80087	9.38113e-07
OL67_000612			5.61428	1.84877	0.044467	3.70955	0.00018035
OL67_000613			5.81965	1.84047	0.215472	4.11874	0.00775358
OL67_000614			5.00615	2.20384	0.0791311	3.40155	0.0084149
OL67_000615			5.48411	1.86813	0.0908489	1.84054	0.0955279
OL67_000616			5.74532	1.58391	0.0176267	0.269856	0.67408
OL67_000617			5.31286	2.96349	0.00532772	2.30886	0.0266422
OL67_000618			4.62896	3.71871	0.000185048	5.67236	2.38999e-07
OL67_000619			4.47515	2.41304	0.00310101	4.91054	1.79085e-07
OL67_000620			4.18491	3.17889	8.13504e-05	4.16229	1.23712e-06
OL67_000621			4.42521	3.41126	0.000578505	5.30936	1.0405e-06
OL67_000622			4.68273
OL67_000623			3.35473	0.694504	0.274295	1.64575	0.012494
OL67_000624			3.13898	2.57779	0.00409321	0.960836	0.260306
OL67_000625	0.00349467	0.0114967	3.42139	0.170741	0.839997	1.9618	0.0251947
OL67_000626			2.53298	1.90814	0.0826022	3.82605	0.00101198
OL67_000627	0.956003	0.975495	0.00958595
OL67_000628	0.00721641	0.0215838	-0.475096	0.53676	0.140141	-0.495157	0.172565
OL67_000629	0.210226	0.341326	0.286967	0.122243	0.764085	1.18876	0.00571735
OL67_000630	0.488635	0.639245	-0.112813	0.370692	0.315893	0.276801	0.452495
OL67_000631	0.353261	0.504857	-0.218481
OL67_000632	0.20161	0.33238	-0.347725	-0.112823	0.9079	-0.274153	0.778724
OL67_000633	0.797432	0.876487	-0.0457803	0.439989	0.532963	-1.04636	0.14312
OL67_000634	0.0377739	0.0880157	-0.477708	-0.171599	0.560225	-0.794416	0.00997144
OL67_000635	0.451602	0.606835	0.0907737	0.152823	0.577294	0.70155	0.014079
OL67_000636	0.0104013	0.0294841	-0.472951	0.253628	0.582515	-0.0697681	0.879569
OL67_000637	0.579217	0.71388	-0.10248	0.295477	0.542206	-1.64943	0.00151985
OL67_000638	0.0517053	0.113499	-0.368238	-0.0238235	0.92237	0.428664	0.0859844
OL67_000639	0.0954945	0.188702	0.36015	-0.121695	0.779691	0.839858	0.0596869
OL67_000640	7.87901e-07	5.3702e-06	-0.705624
OL67_000641	0.305549	0.453513	-0.251197	0.082489	0.837404	0.423198	0.29603
OL67_000642	0.116636	0.219349	-0.280682	-0.00691071	0.987174	-0.513051	0.237345
OL67_000643	0.0975023	0.191903	-0.343332	-0.0421074	0.948659	-0.829574	0.209673
OL67_000644	0.723475	0.825038	0.0777596
OL67_000645	0.649811	0.768824	0.126436
OL67_000646	0.557362	0.694814	0.0578436	0.062566	0.884899	0.458212	0.292791
OL67_000647	0.282977	0.427053	-0.274057
OL67_000648	0.00523078	0.0163359	-1.1962	0.220124	0.676926	0.0565697	0.914629
OL67_000649	0.014829	0.0399475	-0.555927
OL67_000650	0.66838	0.783691	-0.0742758	0.416971	0.311016	-0.925286	0.028665
OL67_000651	0.310094	0.45837	0.241618
OL67_000652	0.113829	0.215367	-0.309878	0.194513	0.799277	-0.738369	0.337362
OL67_000653	0.0418317	0.0955877	0.305554	-0.164126	0.56842	-0.48632	0.0967285
OL67_000654	1.05142e-32	4.477e-31	2.17565
OL67_000655	0.0492089	0.109047	-0.216429	0.311849	0.493334	0.048246	0.915325
OL67_000656	0.109223	0.208746	-0.394134	-0.0947788	0.685483	0.257108	0.275434
OL67_000657	0.634732	0.756179	-0.136751
OL67_000658	0.913391	0.950599	-0.0273006
OL67_000659	0.00204594	0.00719031	-0.274101
OL67_000660	0.240213	0.377628	0.171706	0.0856205	0.918248	-0.598659	0.474537
OL67_000661	0.0666119	0.140087	-0.284212
OL67_000662	0.270906	0.413884	-0.204104
OL67_000663	0.0157236	0.0420998	0.511906	0.754585	0.0453331	-0.881038	0.0206569
OL67_000665	0.53524	0.677822	0.165213
OL67_000666	0.367133	0.520749	-0.444788
OL67_000667	0.136075	0.246842	0.697062
OL67_000668	0.2114	0.342287	-1.05484
OL67_000669	0.126617	0.233102	0.458319
OL67_000670	0.859212	0.911425	0.160417
OL67_000671	0.248262	0.387664	-1.88592
OL67_000672	0.750937	0.845284	-0.305549
OL67_000673	0.410149	0.564936	-0.7596
OL67_000674	0.893072	0.935104	-0.132119
OL67_000675	0.161399	0.279467	-0.735937
OL67_000676	0.852084	0.907789	-0.0716265
OL67_000677	0.557233	0.694814	-0.206193	0.560718	0.286033	-1.37091	0.0119823
OL67_000678	0.0135155	0.0369154	-0.808128	1.0681	0.0458258	-0.701768	0.182494
OL67_000679	0.00100886	0.00379827	-0.647971	0.412173	0.102489	-0.314444	0.209295
OL67_000680	0.277279	0.420376	0.332785
OL67_000681	0.60753	0.735949	-0.185042
OL67_000682	0.135825	0.246615	0.376003	0.874794	0.175112	-1.00594	0.120458
OL67_000683	0.627033	0.751075	-0.203865
OL67_000684	0.607121	0.735904	-0.450671
OL67_000685	0.710988	0.815854	0.152631
OL67_000686	0.331924	0.481649	-1.14223
OL67_000687	0.615307	0.742475	0.26716
OL67_000688	0.983503	0.990527	-0.0296914
OL67_000689	0.231017	0.366335	-0.371642
OL67_000690	0.517811	0.662818	-0.19047	0.412003	0.407139	0.585387	0.241185
OL67_000691	0.394848	0.549596	0.200024
OL67_000692	0.109776	0.209298	0.573191
OL67_000693	0.769015	0.856866	-0.120823
OL67_000694	0.604072	0.734682	0.487392
OL67_000695	0.41541	0.569813	0.837194
OL67_000696	0.717384	0.821052	0.127867	0.689758	0.370246	1.61933	0.0401081
OL67_000697	0.131702	0.240161	1.34384
OL67_000698	0.67418	0.787538	0.279629
OL67_000699	0.599121	0.730231	-0.200301
OL67_000700	0.627364	0.751076	0.312552
OL67_000701	0.878311	0.925276	0.286209
OL67_000702	0.427035	0.58192	0.952756
OL67_000703	0.988806	0.99433	-0.0103888
OL67_000704	0.370673	0.524704	1.03693
OL67_000705	0.92181	0.955567	-0.125119
OL67_000706	0.6841	0.795138	-0.225115
OL67_000707	0.91232	0.950233	-0.0615418
OL67_000708	0.241634	0.379259	0.661649
OL67_000709	0.2442	0.382528	-0.655771
OL67_000710	0.872438	0.921294	-0.045063
OL67_000711	0.77507	0.860649	0.0798432
OL67_000712	0.163203	0.28136	-0.565305
OL67_000713	0.485643	0.636607	0.69426
OL67_000714	0.512468	0.658033	-0.559314
OL67_000715	0.483198	0.634228	-0.285425
OL67_000716	0.455865	0.610493	0.591073
OL67_000717	0.560616	0.696914	-0.483061
OL67_000718	0.656034	0.773643	-0.0887341
OL67_000719	0.484684	0.635756	0.160096	0.307366	0.440677	-0.303383	0.446574
OL67_000720	0.465145	0.618172	0.135264
OL67_000721	0.667348	0.78279	0.160328
OL67_000722	0.622444	0.747776	0.107885
OL67_000723	0.162713	0.28076	0.581092
OL67_000724	0.0321085	0.0772009	-0.381909	-0.364791	0.439452	-0.260571	0.579999
OL67_000725	0.146178	0.259697	0.381988
OL67_000726	0.0541112	0.117801	0.509529	0.110543	0.866422	1.82304	0.00832572
OL67_000727	0.198798	0.329264	0.464168
OL67_000728	0.596786	0.727832	0.158529
OL67_000729	0.528768	0.671559	-0.227771
OL67_000730	4.41993e-05	0.000226722	-0.831337
OL67_000731	0.0708194	0.147215	-0.590413
OL67_000732	5.51098e-28	1.78881e-26	-1.11037	-0.426603	0.364768	0.453201	0.335995
OL67_000733	0.00186228	0.00661401	-0.48666	-0.966645	0.195921	0.50368	0.496686
OL67_000734	0.0117508	0.0327468	-0.537799	-0.220797	0.814003	-2.05515	0.033915
OL67_000735	0.542926	0.683621	0.0946755	0.10457	0.649328	-0.5905	0.013832
OL67_000736	0.578693	0.713457	0.106905
OL67_000737	0.0125329	0.0345616	-0.688847	0.337234	0.260726	-0.532994	0.0793354
OL67_000738	1.62332e-05	8.8667e-05	-0.714598	0.274628	0.207287	-0.177178	0.412821
OL67_000739	0.413033	0.567721	-0.123761	0.396708	0.0784822	-0.404847	0.0728012
OL67_000740	0.208607	0.339784	-0.192367
OL67_000741	0.368394	0.522133	-0.107785	0.082703	0.810226	0.122926	0.72128
OL67_000742	0.294874	0.441355	0.173387
OL67_000743	1.50117e-16	2.61878e-15	1.97096	-0.306752	0.59819	-1.4227	0.0186028
OL67_000744	0.385187	0.540518	-0.195203	-0.0224991	0.939938	1.03564	0.00129574
OL67_000745	0.182457	0.308246	0.375191	-0.457144	0.543947	1.29377	0.0915503
OL67_000746	0.0214963	0.0548841	-0.292275	0.946403	0.172014	1.89765	0.00831187
OL67_000747	0.687932	0.798186	0.0770337
OL67_000748	5.01459e-06	3.0271e-05	0.701201
OL67_000749	0.606034	0.73529	-0.0753514
OL67_000750	0.84383	0.902628	-0.0359185	0.512519	0.500708	-0.466151	0.540011
OL67_000751	0.253809	0.393687	-0.211775	0.625791	0.328356	-1.15295	0.0762656
OL67_000752	0.0534602	0.116512	-0.383205
OL67_000753	0.259234	0.400298	-0.248095
OL67_000754	8.97057e-06	5.12604e-05	-0.815192	-1.43639	0.00420284	0.00627365	0.989415
OL67_000755	0.823262	0.891961	-0.0519899	-0.649625	0.0570054	-1.20511	0.000836208
OL67_000756	0.44784	0.603008	0.0823277	0.775319	0.0266315	1.09101	0.00249294
OL67_000757	0.00463859	0.0146951	-0.645864
OL67_000758	0.556689	0.694765	-0.104252	0.209763	0.595138	0.00136719	0.997231
OL67_000759	0.29374	0.44038	-0.122885	-1.1574	0.00717786	-0.0708923	0.86229
OL67_000760	0.703388	0.809478	-0.0542515	0.208053	0.746373	1.64468	0.014272
OL67_000761	0.983967	0.990628	0.00397861	0.292491	0.467709	0.633749	0.120551
OL67_000762	0.102137	0.198849	0.236945	0.37306	0.482105	1.02311	0.0593109
OL67_000763	0.107607	0.206455	0.239538	-0.140697	0.825277	1.90332	0.00479622
OL67_000764	0.181431	0.307036	-0.233944
OL67_000765	0.53202	0.67504	0.156666	0.537761	0.311316	0.588221	0.268767
OL67_000766	0.463207	0.616572	-0.169628	0.325453	0.444334	2.29645	3.80477e-06
OL67_000767	0.0276198	0.0675152	-0.40259	0.889021	0.106015	-1.04633	0.058851
OL67_000768	0.119886	0.223828	0.223461	-0.007724	0.986863	-0.388852	0.409398
OL67_000769	0.0171218	0.0450812	0.409532
OL67_000770	0.18869	0.316615	0.457988	0.618543	0.287462	-1.41819	0.0181837
OL67_000771	1.0111e-09	9.74198e-09	-1.07398
OL67_000772	1.00492e-06	6.66583e-06	-1.18235
OL67_000773	4.52607e-11	5.10633e-10	-1.42461	0.114575	0.821094	1.889	0.000617256
OL67_000774	1.88868e-09	1.77485e-08	-1.10501
OL67_000775	3.2688e-10	3.37095e-09	-1.32654	0.886268	0.165992	0.307668	0.626485
OL67_000776	7.77341e-13	1.04348e-11	-1.29501
OL67_000777	8.01358e-08	6.3089e-07	-1.09593
OL67_000778	4.0034e-08	3.2354e-07	-1.42594
OL67_000779	0.00029515	0.00128298	-1.07317
OL67_000780	6.87205e-06	3.99351e-05	-1.08451	0.12159	0.827336	0.416578	0.456508
OL67_000781	0.0335789	0.0800556	-0.513768	-0.0193508	0.969766	-1.63284	0.00272976
OL67_000782	1.21799e-07	9.3113e-07	-1.0054	-0.2245	0.686724	-1.76693	0.00288463
OL67_000783	0.000217255	0.000968839	-0.644888
OL67_000784	0.108611	0.208079	-0.396639	1.00388	0.0600922	-0.863549	0.103598
OL67_000785	0.866286	0.916753	-0.0382625	0.413141	0.364927	-1.32513	0.00567882
OL67_000786	0.0473555	0.105911	-0.336516	-0.100347	0.76096	1.10997	0.00171726
OL67_000787	0.0472573	0.105842	0.375208	0.0432892	0.934097	-0.672649	0.203988
OL67_000788	0.841964	0.902336	-0.0329802	0.452551	0.438461	1.02933	0.0832318
OL67_000789	0.360725	0.513284	0.243641	0.372023	0.566041	-0.212337	0.742856
OL67_000790	0.701821	0.809087	0.0791388	0.172277	0.584358	0.760221	0.0199816
OL67_000791	0.165285	0.284454	0.244047	0.318789	0.547953	-0.470981	0.376152
OL67_000792	0.00207142	0.00725273	-0.502641	-2.09875	0.00689108	-1.02347	0.170513
OL67_000793	0.370738	0.524704	0.0711692	0.344508	0.468167	-0.862461	0.0747445
OL67_000794	0.271457	0.414148	-0.566645
OL67_000795	0.688565	0.798453	-0.0685602
OL67_000796	0.549741	0.687828	0.0726702	0.198977	0.748251	-2.04574	0.00205537
OL67_000797	0.758938	0.850663	0.0293398	0.288553	0.777047	-2.82909	0.00825497
OL67_000798	0.0755268	0.15545	0.286572	1.30696	0.00496156	0.522078	0.23937
OL67_000799	0.0173373	0.0455881	0.593761
OL67_000800	0.0116711	0.0325705	0.43265	-0.784426	0.0463856	-0.263128	0.493259
OL67_000801	0.000439421	0.00183362	0.359503	-0.16955	0.718898	1.787	0.000508348
OL67_000802	0.992774	0.996297	0.00130325	-0.559009	0.00935586	-1.49644	1.20292e-08
OL67_000803	0.306725	0.454748	-0.152052	-0.0560753	0.874166	0.296477	0.404652
OL67_000804	0.214162	0.345874	0.234161	0.378485	0.23072	-0.439248	0.165717
OL67_000806	0.592475	0.725255	-0.144262
OL67_000807	0.0893521	0.178975	-0.410769	-0.039217	0.932918	-1.43892	0.0036674
OL67_000808	0.0597814	0.128172	-0.497205
OL67_000809	0.124118	0.229435	-1.01643
OL67_000810	0.193684	0.322942	-0.281313	0.420269	0.642417	-1.85685	0.0458528
OL67_000811	0.171809	0.293633	-0.259365
OL67_000812	0.19877	0.329264	0.181636
OL67_000813	0.478901	0.630518	-0.27523	-0.358871	0.605529	-1.3194	0.0634459
OL67_000814	0.687459	0.797872	-0.131039
OL67_000815	0.937236	0.964515	-0.0121822	-0.640489	0.434643	-1.35065	0.104415
OL67_000816	0.939046	0.965625	-0.0164002
OL67_000817	0.310869	0.458607	0.354944
OL67_000818	0.516908	0.662215	-0.261133
OL67_000819	0.249736	0.389659	2.45252
OL67_000820	0.602567	0.733302	0.326104
OL67_000821	0.340689	0.490771	0.289743
OL67_000822	0.0404146	0.0927241	-0.319801	0.167431	0.794821	0.0748146	0.907457
OL67_000823	0.560846	0.696914	-0.106277	0.911341	0.1376	-0.660324	0.27846
OL67_000824	0.299715	0.44737	0.130989	1.27318	0.00799515	-2.255	1.6513e-05
OL67_000825	0.00108752	0.00407049	0.671406
OL67_000826	0.944973	0.967716	-0.0239893
OL67_000827	0.76351	0.853443	-0.096546
OL67_000828	0.77906	0.863925	0.0864222
OL67_000829	0.670335	0.784898	-0.27177
OL67_000830	0.260414	0.401417	-0.406075
OL67_000831	0.346727	0.497118	0.463989
OL67_000832	0.548649	0.687063	0.251035
OL67_000833	0.605455	0.73529	-0.196719
OL67_000834	0.957086	0.975495	-0.0357289
OL67_000835	0.154059	0.27057	-0.327515
OL67_000836	0.539633	0.681424	-0.391358
OL67_000837	0.255471	0.395956	-0.179978
OL67_000838	0.0194895	0.0505094	0.373543	-0.160886	0.782935	1.2386	0.0395375
OL67_000839	0.00905959	0.0262828	0.421847	-0.237027	0.677485	0.0537365	0.924793
OL67_000840	0.721615	0.823277	0.063086
OL67_000841	1.88792e-05	0.000102133	-0.518584	-0.176608	0.744077	-0.433749	0.424432
OL67_000842	0.45816	0.612737	-0.10872	0.507634	0.297379	-0.390782	0.420988
OL67_000843	0.398963	0.553775	-0.227663	-0.115939	0.701861	1.09478	0.000848175
OL67_000844	0.00871706	0.025382	-0.617865
OL67_000845	0.0022722	0.0078653	-0.672332
OL67_000846	2.44894e-06	1.5467e-05	-0.732227	-0.122411	0.832866	-0.359818	0.536043
OL67_000847	2.46819e-06	1.55637e-05	-0.955615	0.155045	0.71983	-0.342526	0.429745
OL67_000848	0.0680871	0.142608	-0.311012
OL67_000849	0.00802922	0.0236939	0.550609
OL67_000850	0.000375692	0.0015827	1.0533
OL67_000851	0.6698	0.784504	-0.0847613	-0.554699	0.0821381	-0.17658	0.572611
OL67_000852	0.00251262	0.00857756	-1.41121
OL67_000853	2.75192e-06	1.72158e-05	-1.16568
OL67_000854	0.813902	0.885698	-0.0414613
OL67_000855	0.848599	0.905261	-0.0250762	-0.0666023	0.888053	1.02009	0.0366357
OL67_000856	0.869871	0.919319	-0.0148767	-0.225446	0.614366	-0.121105	0.786387
OL67_000857	0.0119903	0.0332969	-0.260881	-0.142823	0.836493	-3.0035	0.000102193
OL67_000858	0.0343266	0.0815436	-0.388737	-0.210201	0.759183	-0.567221	0.410058
OL67_000859	0.47587	0.62794	-0.117945	-0.0616032	0.904762	-0.860114	0.101226
OL67_000860	0.956526	0.975495	0.00822353	-0.446048	0.13626	-0.581362	0.0546864
OL67_000862	0.013588	0.0370326	-0.375948
OL67_000863	4.08687e-23	1.06474e-21	-1.89681	-5.58208	1.66441e-12	-6.75739	7.40004e-15
OL67_000864	1.21506e-15	1.97198e-14	-0.945137	-0.595344	0.135589	-0.575352	0.1488
OL67_000865	1.21282e-09	1.15729e-08	-1.15878	-0.718407	0.0417882	-0.581042	0.0963402
OL67_000866	5.54018e-17	1.01102e-15	-1.13682	-0.876548	0.0222514	-1.50358	0.000228054
OL67_000867	0.00181195	0.00644368	-0.922956	0.151237	0.795505	-1.34771	0.0257777
OL67_000868	1.89467e-05	0.000102359	-0.985615	-0.832109	0.113681	0.855991	0.10403
OL67_000869	0.221017	0.353485	-0.138564	-0.256474	0.718882	0.290968	0.683086
OL67_000870	0.000342165	0.00146541	-0.592205	-0.549831	0.227136	-1.29705	0.0063688
OL67_000871	1.54469e-09	1.45989e-08	-0.851806	-0.496297	0.428132	-0.2132	0.732624
OL67_000872	0.00166423	0.0059695	-0.545814	-0.145831	0.751104	-1.13537	0.0176401
OL67_000873	9.36913e-05	0.000448089	-0.785286	-1.20031	0.0215589	-1.44641	0.00641036
OL67_000874	1.1088e-07	8.5346e-07	-0.688616	-0.445533	0.118424	-1.26797	5.93839e-05
OL67_000875	1.4288e-06	9.32133e-06	-0.918424	-1.59951	6.41358e-10	-0.868147	6.22612e-05
OL67_000876	1.77577e-06	1.14157e-05	-0.590693	-2.50492	8.01156e-06	-1.90695	0.000333692
OL67_000877	0.355968	0.50832	-0.102457	-0.243009	0.497813	-0.733036	0.0461489
OL67_000878	0.435252	0.590678	-0.1666	0.190972	0.786101	1.0355	0.146969
OL67_000879	0.697059	0.805002	-0.0928691	0.0892338	0.858542	1.35217	0.0100182
OL67_000880	0.00107305	0.00402395	-0.727101
OL67_000881	0.00382055	0.0124522	-0.429906	0.50202	0.375507	-0.505796	0.371966
OL67_000882	0.587239	0.721746	0.102181
OL67_000883	0.0178588	0.0467731	0.413914	0.0505592	0.934062	0.12345	0.839943
OL67_000884	0.218745	0.350998	0.223732	-0.25542	0.724822	0.0449669	0.950542
OL67_000885	0.000677372	0.00267704	0.56135	-0.928913	0.15514	0.124608	0.846631
OL67_000886	4.88079e-14	7.11333e-13	1.07486	0.624777	0.0343256	1.29675	5.69318e-05
OL67_000887	2.03694e-30	7.49128e-29	2.63023	0.571022	0.532388	0.645262	0.480809
OL67_000888	3.89171e-28	1.30603e-26	2.81512	1.09219	0.235666	-2.18454	0.0211133
OL67_000889	0.94067	0.966291	0.01276
OL67_000890	0.105651	0.203196	-0.87939
OL67_000891	0.852889	0.908158	0.0238809	0.163222	0.501019	1.0065	0.000174112
OL67_000892	0.000502637	0.0020605	0.465402
OL67_000893	9.35541e-07	6.24746e-06	-0.615211	-1.09345	0.118826	-0.437553	0.526559
OL67_000894	0.302619	0.450177	0.338004	0.00656433	0.993064	0.038765	0.959061
OL67_000895	6.20099e-08	4.94083e-07	0.990102
OL67_000896	0.00860415	0.0251272	1.11002	-0.0218803	0.9573	0.952715	0.0245623
OL67_000897	0.920467	0.954667	0.0236262
OL67_000898	0.015553	0.0416993	0.677759	0.279726	0.651659	-0.0381332	0.950856
OL67_000899	0.367155	0.520749	0.434919
OL67_000900	0.613693	0.7416	0.0885826	-0.106273	0.824122	-1.44773	0.00430151
OL67_000901	0.129607	0.237284	3.18925
OL67_000902	0.914572	0.951328	-0.0554915
OL67_000903	0.840035	0.901789	-0.0366662
OL67_000904	0.152932	0.26916	-0.241425	-1.02096	0.0421616	-1.19361	0.0186987
OL67_000905	0.0103341	0.0293988	-0.486732	2.5088	7.03257e-07	0.229964	0.585195
OL67_000906	1.53372e-12	2.0111e-11	-1.8372	-5.85291	3.228e-13	-7.25422	6.22574e-16
OL67_000907	0.0319485	0.0768627	-0.696789
OL67_000908	0.0121251	0.0336241	-0.703286
OL67_000909	1.37125e-07	1.04026e-06	-1.02884	-2.1022	8.53032e-05	-3.47586	1.30147e-08
OL67_000910	1.20801e-06	7.90698e-06	1.09137
OL67_000911	3.86925e-07	2.77075e-06	0.945391
OL67_000912	0.195946	0.325929	-0.235628	-0.243367	0.67688	1.11215	0.0628756
OL67_000913	0.308444	0.456441	-0.216822
OL67_000914	0.417001	0.571194	0.178963	0.553693	0.339852	-1.41189	0.018576
OL67_000915	1.21746e-05	6.79992e-05	0.503842	-0.169541	0.747321	-2.87434	3.29801e-06
OL67_000916	0.00499383	0.0156825	0.410636	0.350158	0.574359	0.708929	0.258752
OL67_000919	0.573657	0.709014	0.0992939	0.124128	0.786965	0.191223	0.677382
OL67_000920	0.50901	0.655292	-0.0807042	0.258623	0.199162	0.848705	0.000129103
OL67_000921	0.121671	0.226205	0.142086	0.207462	0.511498	0.0620155	0.843988
OL67_000922	0.0067708	0.0204362	0.502203	0.667303	0.36932	-1.94791	0.0118042
OL67_000923	9.93037e-06	5.62579e-05	-0.679342
OL67_000924	0.848796	0.905261	-0.0415871	-0.441565	0.323539	-0.985048	0.0319105
OL67_000925	0.123478	0.228599	-0.559784	0.38542	0.398687	-1.44309	0.00289896
OL67_000926	1.41677e-08	1.21437e-07	1.22051	0.221223	0.733637	0.163853	0.800934
OL67_000927	9.41633e-17	1.67967e-15	1.45609	0.726632	0.338533	1.97222	0.0124349
OL67_000928	4.99965e-11	5.62461e-10	1.21947	1.1624	0.0526325	2.23074	0.000475084
OL67_000929	7.01695e-13	9.51614e-12	1.17549	0.499303	0.02887	0.836903	0.000517933
OL67_000930	0.758131	0.85024	0.0630121	0.592962	0.252003	-1.12557	0.0335999
OL67_000931	0.253012	0.393068	-0.477708
OL67_000932	0.886131	0.93079	-0.0277482	0.053307	0.939503	-0.0597687	0.932187
OL67_000933	0.0287912	0.0702916	-0.429001	0.348097	0.270542	-1.16089	0.000659902
OL67_000934	0.00122829	0.00452889	0.350518	0.231198	0.577576	-1.10268	0.0110531
OL67_000935	0.271706	0.414148	0.132827	0.117883	0.848674	0.585111	0.346509
OL67_000936	0.250396	0.390381	-0.195954	-0.0182098	0.938753	-0.403202	0.0953374
OL67_000937	0.0748346	0.154186	0.296898	0.317289	0.562878	-1.26846	0.0253084
OL67_000938	0.0282845	0.0690973	0.502572	1.08677	0.0124985	3.0735	9.34459e-09
OL67_000939	0.0506383	0.111643	-0.276785	-0.335125	0.453231	-1.06601	0.0211355
OL67_000940	0.00124812	0.00459344	-0.385513	-0.119352	0.745283	0.199868	0.586929
OL67_000941	0.00719918	0.0215486	-0.41968	-0.472895	0.338511	0.439595	0.3732
OL67_000942	0.458787	0.612954	-0.0777872	-0.153121	0.755984	-0.987115	0.0510812
OL67_000943	0.214742	0.346246	-0.285348	-0.180831	0.714718	0.552062	0.268176
OL67_000944	0.039705	0.0916269	0.256813	0.244408	0.637982	-2.3266	6.61402e-05
OL67_000945	0.0122227	0.0338474	0.382697	0.272996	0.694943	-0.229859	0.741177
OL67_000946	0.0445312	0.100941	0.366573
OL67_000947	0.00996022	0.0285195	-0.544513	0.0677273	0.908691	-0.181647	0.758519
OL67_000948	0.506693	0.653695	0.126386	-0.0627769	0.776464	0.42743	0.0593392
OL67_000949	0.00742549	0.0221256	-0.399941	-0.202307	0.494936	0.619056	0.0419458
OL67_000950	0.528371	0.671486	-0.123632	-0.000796509	0.998363	-0.15084	0.697978
OL67_000951	0.112778	0.213865	0.28731
OL67_000952	0.704364	0.809911	-0.0709149
OL67_000953	0.000506567	0.00207446	-0.756885	0.162571	0.824785	-0.759864	0.304225
OL67_000955	0.161133	0.279372	0.213712
OL67_000956	0.194269	0.323782	-0.208474	-0.110149	0.779035	-0.162106	0.679857
OL67_000957	1.65676e-06	1.07027e-05	-0.956679	-0.68684	0.242573	-0.65649	0.263623
OL67_000958	0.101363	0.198123	0.274958	1.91967	0.0014686	-1.13647	0.0487051
OL67_000959	8.86544e-34	4.0353e-32	2.23711	0.402724	0.186586	0.983533	0.0022703
OL67_000960	4.19454e-40	2.55544e-38	2.17765	1.17389	0.00352136	-0.0963867	0.798931
OL67_000961	5.42113e-30	1.96951e-28	2.06871	0.909538	0.0286112	-1.1552	0.00639545
OL67_000962	9.41457e-26	2.82437e-24	2.24458	0.807685	0.22946	0.528411	0.429044
OL67_000963	8.78094e-17	1.57342e-15	1.83517	0.837227	0.113665	0.22065	0.671643
OL67_000964	3.12474e-29	1.08544e-27	2.48596	0.848946	0.0460943	-0.168747	0.683682
OL67_000965	1.56581e-59	1.93769e-57	2.47961	-0.237465	0.342177	-0.86392	0.00126148
OL67_000966	0.0367078	0.0858612	-0.28706	-0.322759	0.236564	-1.69265	2.77549e-07
OL67_000967	0.230129	0.365695	-0.19448	0.326267	0.682607	-1.58582	0.0527349
OL67_000968	0.943991	0.967716	0.0132727	-0.330888	0.287979	-0.111542	0.718288
OL67_000969	0.192304	0.321047	-0.1681	-0.326678	0.443019	0.573027	0.182145
OL67_000970	0.904183	0.943495	0.0135993	-0.328984	0.536069	0.248309	0.640087
OL67_000971	0.615288	0.742475	0.0658258
OL67_000972	0.213659	0.345625	-0.19485	-0.151204	0.654045	-0.225086	0.505425
OL67_000974	0.718403	0.821734	0.070739	0.370592	0.401362	-0.606888	0.172884
OL67_000975	0.590807	0.723885	-0.111353
OL67_000976	0.0312922	0.0755131	-0.352088	-0.318209	0.634465	-2.33124	0.00122371
OL67_000977	0.0161972	0.0430477	-0.527197	-0.269947	0.477723	0.0602161	0.87374
OL67_000978	0.137274	0.248394	-0.296356	0.0646107	0.886327	-0.947775	0.0417624
OL67_000979	0.0169213	0.0446631	-0.360146
OL67_000980	1.30938e-05	7.2621e-05	-0.607043	-0.956614	0.0714938	-0.66524	0.204722
OL67_000981	0.00396912	0.012894	-0.414259	-0.050391	0.854701	-1.08903	0.000317832
OL67_000982	1.37894e-11	1.64476e-10	-1.55119	0.46956	0.490299	0.64162	0.347282
OL67_000983	0.392387	0.546746	-0.43268	0.292671	0.554612	-1.74451	0.00108774
OL67_000984	9.56867e-12	1.16233e-10	1.28922	-0.597221	0.140209	0.262355	0.511764
OL67_000985	0.438683	0.594315	0.132777
OL67_000986	0.779696	0.864146	0.03355	0.339682	0.521248	1.00539	0.063229
OL67_000987	0.447018	0.602516	-0.127134	0.0812431	0.913795	-2.99748	0.00028615
OL67_000988	0.242949	0.38087	-0.329499	-0.0423904	0.916369	-1.13002	0.00781259
OL67_000989	1.28032e-05	7.1109e-05	-0.661164	-0.312767	0.339788	0.678188	0.0430637
OL67_000992	0.859326	0.911425	-0.0341896	-0.0946804	0.876593	-0.208407	0.732658
OL67_000993	0.131725	0.240161	0.143327	0.508198	0.550311	-0.152886	0.857071
OL67_000995	4.53639e-09	4.10139e-08	-0.976198
OL67_000996	0.0126985	0.0349451	0.341725	-0.0390896	0.846809	-0.0872223	0.666743
OL67_000997	0.000489196	0.00201165	0.542223	0.129008	0.852164	-1.3969	0.0496008
OL67_000998	1.17525e-10	1.27507e-09	1.2009	0.78365	0.350764	-3.59077	0.000114928
OL67_000999	4.10086e-06	2.50608e-05	-0.538518	-0.474068	0.116114	0.301901	0.311985
OL67_001000	2.9521e-05	0.000155914	1.29336	1.42029	3.25753e-06	0.0152256	0.95324
OL67_001001	0.221631	0.354126	0.236451	-0.386497	0.227369	-0.713858	0.0294442
OL67_001002	0.914439	0.951328	-0.0274458	0.0876614	0.851769	1.68079	0.000936278
OL67_001003	6.87771e-06	3.99351e-05	0.477439	0.267971	0.506476	-0.582561	0.153332
OL67_001004	3.21538e-05	0.000168425	0.605398
OL67_001005	4.25508e-12	5.41805e-11	0.545297	-0.173369	0.747941	0.136983	0.799509
OL67_001006	0.795965	0.875805	-0.0288305	-0.0356453	0.91101	0.621215	0.0576513
OL67_001007	0.913007	0.950449	-0.0155453	0.306533	0.397235	0.240011	0.506592
OL67_001008	0.591321	0.72429	0.142884
OL67_001009	0.640727	0.761031	0.0862837
OL67_001010	0.341664	0.491818	-0.154805	-0.176969	0.618582	-0.401028	0.262657
OL67_001011	0.915205	0.951662	0.0177665
OL67_001012	0.0296721	0.0722198	-0.546622	0.178395	0.665138	-1.29503	0.00314193
OL67_001013	0.227385	0.362207	0.257112	0.369683	0.621978	2.2131	0.00519975
OL67_001014	0.0620694	0.132006	-0.28077
OL67_001015	0.197362	0.327696	-0.276715	0.116626	0.86577	-1.41757	0.0458181
OL67_001016	0.0931926	0.185262	-0.260683	-0.027449	0.944442	-0.168047	0.670031
OL67_001017	0.199741	0.330236	-0.388558
OL67_001018	0.877423	0.924587	0.0512556
OL67_001019	0.00109769	0.00410079	-0.479084	-0.0864124	0.833195	-0.565426	0.173697
OL67_001020	0.130672	0.238571	0.192753	0.911081	0.0420526	1.44187	0.00198856
OL67_001021	0.435525	0.590846	0.154155
OL67_001022	0.821402	0.890677	0.0421633	0.677982	0.500165	-1.23078	0.224338
OL67_001023	0.889666	0.933018	0.0206935	-0.556073	0.00785076	-1.20102	5.58109e-07
OL67_001024	4.88593e-14	7.11333e-13	0.969982	0.7507	0.33163	-0.845627	0.274984
OL67_001025	0.406337	0.56027	-0.10972	-0.178313	0.724118	-0.413191	0.415212
OL67_001026	0.370159	0.524447	0.19308	-0.0546909	0.910036	-0.279103	0.565066
OL67_001027	0.938309	0.965368	-0.0172295	0.421753	0.207746	-0.46134	0.169119
OL67_001028	0.362002	0.514546	0.570369
OL67_001029	3.94886e-11	4.5195e-10	-0.776599	-0.367172	0.282102	-0.503651	0.142919
OL67_001030	0.231676	0.366901	-0.184876	-0.266397	0.599826	0.601847	0.239605
OL67_001031	0.00687489	0.0206874	0.320858	0.328892	0.0841673	-0.0249744	0.893442
OL67_001032	0.482685	0.634185	-0.0787356	0.148298	0.538038	0.0406036	0.86578
OL67_001033	0.501993	0.65049	0.111843	0.461372	0.147427	-0.000257111	0.999346
OL67_001034	1.16417e-06	7.63261e-06	-0.575951	-0.18341	0.545201	-0.496019	0.107346
OL67_001035	0.0349237	0.0825167	0.432256	-0.0895397	0.845201	0.786087	0.0928983
OL67_001036	0.00747574	0.0222586	0.546766	-0.206451	0.609042	-1.09055	0.00988627
OL67_001037	0.903596	0.943443	-0.0108636	-0.0222755	0.944101	0.119483	0.707117
OL67_001038	0.000461306	0.00191085	-0.743754	-0.173593	0.680396	-1.23761	0.00542828
OL67_001039	0.00121251	0.00449162	0.496645
OL67_001040	0.474009	0.626234	0.265729
OL67_001041	0.516774	0.662215	-0.0799239	-0.0297531	0.921721	0.647403	0.0381349
OL67_001042	0.00868377	0.0253223	0.676735	0.728465	0.0965499	-1.15828	0.0101791
OL67_001043	4.142e-09	3.762e-08	-1.32322	-0.376051	0.118067	0.205971	0.386226
OL67_001044	0.000408927	0.00171541	-1.09099
OL67_001045	0.000524873	0.00213837	0.651153	0.0182121	0.961164	0.233724	0.53316
OL67_001046	0.0471776	0.105789	-0.419474	0.938662	0.0553028	-1.47915	0.0035523
OL67_001047	0.25248	0.392548	-0.356025
OL67_001048	0.17139	0.293303	0.214504	-0.0474163	0.936263	-0.308396	0.603664
OL67_001049	0.0573325	0.123861	0.346452
OL67_001050	0.431878	0.586903	0.0931247	-0.0372623	0.930084	0.465834	0.27672
OL67_001051	0.452962	0.607838	0.187238	1.09225	0.172229	-0.293627	0.710254
OL67_001052	0.997029	0.998634	-0.000699603	0.364371	0.19708	0.482666	0.0902713
OL67_001053	0.474088	0.626234	-0.216821
OL67_001054	0.0205373	0.0528102	-0.528245
OL67_001055	0.608664	0.736872	0.171859	-0.455309	0.206082	-0.256077	0.47358
OL67_001056	0.0499925	0.110536	-0.562627	-0.45293	0.192381	-0.925917	0.0101198
OL67_001057	0.159309	0.27695	-0.437423	-0.824489	0.217865	1.46504	0.0322191
OL67_001058	0.0811748	0.165175	0.465229
OL67_001059	0.595441	0.726988	-0.165814
OL67_001060	1.99773e-05	0.000107486	0.719413	-0.0628384	0.916526	1.20728	0.0500896
OL67_001061	0.692531	0.800941	-0.0893846
OL67_001062	1	1	0
OL67_001063	0.726241	0.82665	0.0661453	0.436645	0.612009	-1.91947	0.0307606
OL67_001064	0.833053	0.898171	-0.0408471
OL67_001065	0.02215	0.056155	0.355248	0.450901	0.0183929	1.10529	6.07029e-07
OL67_001066	0.0189646	0.0493753	-0.243463	0.0567135	0.874764	-0.676907	0.0662668
OL67_001067	0.00485517	0.0153043	-0.444618	-0.415208	0.29375	0.601606	0.131414
OL67_001068	0.0812111	0.165175	0.178523	0.0110149	0.979259	0.957737	0.0289327
OL67_001069	0.061476	0.130814	0.225506	0.37375	0.576836	1.36416	0.0472093
OL67_001070	0.665492	0.781725	-0.0666117	-0.137378	0.747305	0.877708	0.0453179
OL67_001071	0.626463	0.750845	-0.0827329	0.576387	0.21142	0.207907	0.649009
OL67_001072	0.0801125	0.163364	0.208217	0.862941	0.188196	-3.52231	3.59557e-06
OL67_001073	0.920151	0.954667	-0.0177497	-0.0243172	0.938841	0.335698	0.293275
OL67_001074	0.941647	0.966794	0.00851267	-0.27448	0.64859	-0.935545	0.126064
OL67_001075	4.45874e-11	5.04475e-10	0.898878	0.639561	0.0573279	0.0164986	0.959868
OL67_001076	4.55845e-15	7.16329e-14	0.922699	0.450387	0.230893	0.368888	0.324851
OL67_001077	1.44222e-11	1.71507e-10	0.923683	0.434177	0.106635	0.00664101	0.979941
OL67_001078	0.0419419	0.0956738	0.46973
OL67_001079	0.0836415	0.16899	0.267401	0.415992	0.378367	1.2826	0.00929561
OL67_001080	0.00111021	0.00413975	-0.56562	0.189019	0.66954	-1.44606	0.00224967
OL67_001081	0.0010608	0.00398556	-0.59655	1.6363	0.00872956	-1.69083	0.00690263
OL67_001082	1.15134e-39	6.6077e-38	-2.55583	-0.438857	0.257109	-1.21071	0.00306752
OL67_001083	3.14514e-59	3.77416e-57	-4.4166	0.310717	0.59406	-0.611305	0.297148
OL67_001084	1.47201e-36	7.98514e-35	-2.02614	-0.289671	0.61624	0.388501	0.502074
OL67_001085	2.20853e-11	2.57228e-10	-1.64218	-0.381764	0.41522	0.298231	0.523711
OL67_001086	7.04806e-28	2.25083e-26	-1.86377	-0.352251	0.35218	0.207219	0.582655
OL67_001087	0.0360982	0.0847859	-0.485278	-0.189259	0.442405	-0.335556	0.177024
OL67_001088	0.0137693	0.0374494	-0.784038	-0.00962334	0.988989	-0.225012	0.74711
OL67_001089	0.00151423	0.00549118	-0.665594
OL67_001090	7.52129e-07	5.14661e-06	-0.488048	-0.0406906	0.93191	-0.767463	0.11342
OL67_001091	0.0611222	0.130341	-0.384875	0.00401039	0.993899	-0.0710094	0.892322
OL67_001092	5.1501e-05	0.000260465	-0.620976	-0.27691	0.181644	0.0532288	0.794927
OL67_001093	0.000560753	0.00226822	-0.534829	-0.0938202	0.848598	-0.152086	0.757064
OL67_001094	0.0113395	0.0317794	-0.484771
OL67_001095	4.87207e-05	0.000248306	-0.634676	-0.227242	0.528502	-0.279131	0.439455
OL67_001096	0.0223612	0.0565816	-0.497132	-0.174617	0.742179	-2.24579	0.000140784
OL67_001097	0.00419329	0.0134675	-0.415149	-0.22188	0.631833	0.175883	0.70391
OL67_001098	0.0323181	0.0776575	-0.396179	-0.214661	0.176424	-0.103535	0.510187
OL67_001099	9.32753e-05	0.000447179	-0.778449	0.76261	0.264867	-1.4684	0.0358545
OL67_001100	2.90748e-07	2.14406e-06	-0.656304
OL67_001101	0.313146	0.460988	-0.295019	-0.117847	0.652846	-0.142828	0.585896
OL67_001102	0.200791	0.331444	-0.294958	-0.125961	0.737126	-0.152885	0.683821
OL67_001103	0.214534	0.346191	-0.315569	0.198823	0.601655	-1.47012	0.000414641
OL67_001104	0.115312	0.217653	-0.444101
OL67_001105	1.35845e-06	8.87698e-06	-0.643109	0.364066	0.800484	-2.07342	0.155785
OL67_001106	3.92571e-08	3.1791e-07	-0.692556
OL67_001107	2.82621e-06	1.76249e-05	-0.60658
OL67_001108	0.00241422	0.00827734	-0.608486	-0.414854	0.417299	-0.511283	0.31864
OL67_001109	4.82601e-07	3.4066e-06	-0.819747
OL67_001110	0.00308062	0.0102515	-0.417737	0.17891	0.515504	0.76637	0.00792393
OL67_001111	3.04883e-42	2.01223e-40	1.93386	1.06667	0.178301	0.347509	0.657336
OL67_001112	0.688207	0.798272	-0.0438276	0.106627	0.680669	0.129542	0.617278
OL67_001113	0.00290479	0.00978026	0.510115	0.0534679	0.93847	-0.918272	0.19031
OL67_001114	0.0109453	0.0308493	0.328473	0.284277	0.557793	-1.79701	0.000645481
OL67_001115	0.0225866	0.0569338	-0.278472	0.302316	0.413547	-0.7126	0.0590601
OL67_001116	0.596136	0.727488	-0.0936628
OL67_001117	3.23396e-10	3.34373e-09	0.756664
OL67_001118	0.000308997	0.00133876	-0.58291	-0.241878	0.619768	-1.58776	0.00228978
OL67_001119	0.896176	0.937363	-0.0173746	0.645053	0.437682	0.598506	0.471195
OL67_001120	0.542731	0.683621	-0.0629166	0.444056	0.51684	-0.630329	0.358941
OL67_001121	0.000149999	0.000686699	0.611414	0.175408	0.709353	-2.08703	7.62056e-05
OL67_001122	0.605921	0.73529	0.207081
OL67_001123	0.000441033	0.00183841	-0.734001	0.240915	0.45621	-0.891016	0.00849471
OL67_001124	0.93368	0.963359	0.0231305	0.327972	0.464524	-1.27761	0.00668616
OL67_001125	0.605848	0.73529	-0.0924279
OL67_001126	0.90049	0.940633	-0.0256032	0.123658	0.743903	-1.92454	1.05544e-05
OL67_001127	0.199962	0.33035	0.247687	-0.0474693	0.910147	0.0754757	0.857615
OL67_001128	0.125323	0.231149	-0.308851	-0.0538261	0.871044	-0.504483	0.134246
OL67_001129	0.984124	0.990628	-0.0026476	-0.504112	0.406145	1.55924	0.0134764
OL67_001130	0.931832	0.962456	0.0114889	-0.060231	0.914997	0.661201	0.245786
OL67_001131	0.000711401	0.00280035	-0.433547	-0.268818	0.481826	-1.97505	7.81634e-06
OL67_001132	0.0257699	0.0636215	-0.610672
OL67_001133	0.804606	0.880253	0.0422151
OL67_001134	0.00120999	0.00448648	-0.452586	-0.0757187	0.743988	-0.862253	0.000631508
OL67_001135	5.98754e-21	1.41135e-19	0.922546
OL67_001136	0.142423	0.25497	-0.209571	0.383841	0.568755	1.6707	0.0170155
OL67_001137	1.04222e-07	8.09251e-07	-0.565394	-0.602964	0.341779	0.308225	0.625361
OL67_001138	0.588214	0.722296	0.261339
OL67_001139	0.679842	0.792049	-0.050931	0.179525	0.787774	-0.916719	0.174657
OL67_001140	0.12518	0.230995	-0.153865
OL67_001141	0.206404	0.337613	0.187098	0.234823	0.520318	0.97303	0.0107932
OL67_001142	0.294906	0.441355	-0.145641	-0.0189045	0.97726	-0.921137	0.170553
OL67_001143	0.0887261	0.177901	-0.258613	0.0247929	0.946737	1.02147	0.00880561
OL67_001144	0.756979	0.849189	-0.0591889	0.0541832	0.921505	1.26656	0.026204
OL67_001145	0.34016	0.490406	0.147786	0.301954	0.409982	-0.973483	0.0108601
OL67_001146	0.000494987	0.00203335	0.352873	-0.206435	0.746619	-0.119145	0.851997
OL67_001147	3.10382e-08	2.54475e-07	-1.06011	0.0659065	0.905506	-0.174948	0.752823
OL67_001148	1.85237e-07	1.38143e-06	-1.00124
OL67_001149	0.124699	0.230321	0.345511	-0.413998	0.0474407	-0.370052	0.0748127
OL67_001150	0.0372617	0.0870539	0.239478	-0.255592	0.600822	-0.237117	0.627301
OL67_001151	0.52606	0.669408	0.0996756	-0.0221684	0.963926	0.492525	0.318391
OL67_001152	0.0207191	0.053174	-0.382096
OL67_001153	3.97369e-05	0.000205966	0.661285	1.25409	0.175075	-0.446538	0.625267
OL67_001154	2.44023e-05	0.000130409	0.460796	0.493578	0.422201	-1.5337	0.0162444
OL67_001155	0.218564	0.350978	0.177846	0.124246	0.872995	-2.2537	0.00602718
OL67_001156	0.282675	0.426761	-0.256347
OL67_001157	0.428964	0.584347	-0.171026	0.040086	0.925574	-1.32782	0.00360997
OL67_001158	0.920676	0.954667	0.0317484	-0.012455	0.972596	-0.698236	0.0604021
OL67_001159	0.340471	0.490635	0.111849	0.559327	0.388084	-1.3734	0.0388007
OL67_001160	1.17459e-05	6.56973e-05	-0.423437	-0.255529	0.589202	0.527798	0.267885
OL67_001161	1.2347e-05	6.88652e-05	1.06685
OL67_001162	5.35182e-19	1.09809e-17	1.53485
OL67_001163	0.0390778	0.090602	-0.450957	-0.668442	0.108669	-0.527188	0.202712
OL67_001164	2.20585e-09	2.06018e-08	0.545817	-0.201635	0.757607	-0.287188	0.660469
OL67_001165	0.0121448	0.0336554	0.606357
OL67_001166	0.0489073	0.108744	-0.227649	0.136405	0.666766	0.858282	0.0097311
OL67_001167	0.0082551	0.024215	0.375704	1.21234	0.0183814	-0.675421	0.177154
OL67_001168	0.217959	0.350434	-0.142127	-0.013467	0.971341	-0.861129	0.0265863
OL67_001169	0.101191	0.197884	0.275607
OL67_001170	0.519221	0.663906	0.107524	0.147071	0.730128	-0.375073	0.381201
OL67_001171	0.859154	0.911425	0.0501013	0.460623	0.262828	-0.902922	0.0321286
OL67_001172	0.568337	0.703537	-0.128695	0.0574062	0.858365	0.138835	0.666383
OL67_001174	0.000118118	0.000552891	0.538106	-0.374024	0.65535	0.291466	0.727829
OL67_001175	0.0237042	0.0591486	0.369102	0.0229141	0.955726	-1.93856	3.49208e-05
OL67_001176	0.000121178	0.000565367	-0.443763	-0.0992062	0.69633	-0.872046	0.00142518
OL67_001177	0.0075166	0.0223466	0.375017	0.140669	0.685557	-0.418934	0.232082
OL67_001178	0.983329	0.990527	0.00447632	0.421228	0.210961	-0.661497	0.0531166
OL67_001179	0.458411	0.612865	0.200784	0.286338	0.258832	0.0938999	0.708927
OL67_001180	0.074647	0.153879	-0.315602	-0.0948952	0.850016	-2.09638	0.000166138
OL67_001181	0.477128	0.629179	0.276327
OL67_001182	0.406805	0.560719	-0.161146	0.744054	0.0810949	-0.600203	0.156305
OL67_001183	0.723575	0.825038	0.0894209
OL67_001184	0.0298067	0.0725028	0.489113
OL67_001185	7.64373e-21	1.79108e-19	-1.91209	-0.309076	0.369914	0.105726	0.757882
OL67_001186	2.70545e-08	2.24133e-07	1.01366
OL67_001187	0.00293822	0.00985213	-0.320629	0.157977	0.709941	0.0129456	0.975662
OL67_001188	0.26296	0.404711	0.220249	0.110705	0.800874	0.929328	0.0398764
OL67_001189	0.645268	0.765237	0.180551	-0.297371	0.659779	1.9963	0.00516446
OL67_001190	0.0926837	0.184343	-0.323835	-0.323657	0.530285	0.318803	0.536437
OL67_001191	0.960858	0.977586	0.00657778
OL67_001192	0.748616	0.843865	-0.0744744	0.517583	0.275552	-0.11236	0.811401
OL67_001193	0.490462	0.6401	0.12828	0.311401	0.644131	0.208219	0.757223
OL67_001194	0.0909547	0.18136	-0.580666	0.386209	0.240026	1.14801	0.00109914
OL67_001195	7.97337e-07	5.41587e-06	1.15372
OL67_001196	0.400254	0.554768	0.215762	0.0707783	0.749333	0.882549	0.000292359
OL67_001197	0.623646	0.748375	0.115165	1.21096	0.0423198	1.41976	0.0184783
OL67_001198	1.06112e-10	1.16078e-09	-1.67445
OL67_001199	0.966497	0.98036	0.00954678
OL67_001200	0.945434	0.967921	-0.0114333	0.101263	0.810955	-1.44106	0.00154527
OL67_001201	0.400426	0.554768	0.121336
OL67_001202	0.192197	0.321003	0.130547	-0.770759	0.350625	0.988413	0.233159
OL67_001203	1.18907e-16	2.10211e-15	1.04681	0.921577	0.0112962	0.212466	0.54179
OL67_001204	1.40331e-16	2.46982e-15	-1.04123	-0.153242	0.749259	1.81267	0.000528788
OL67_001205	4.12312e-17	7.5942e-16	-0.95734	-0.406401	0.270325	0.754076	0.0450127
OL67_001206	6.67006e-07	4.63393e-06	-0.639678	-0.125019	0.845741	-0.150913	0.814346
OL67_001207	0.00521037	0.0162954	-0.531667	-0.430243	0.437558	1.03625	0.0667738
OL67_001208	0.319216	0.468184	-0.151018
OL67_001209	0.328779	0.478312	0.228107
OL67_001210	0.898794	0.939605	0.0188117	-0.047414	0.893659	0.837755	0.022854
OL67_001211	0.064714	0.136676	0.23458	0.1476	0.745586	-1.11385	0.018544
OL67_001212	2.78954e-10	2.89936e-09	0.995578	0.220982	0.777603	-0.748261	0.341715
OL67_001213	1.5776e-06	1.02415e-05	1.09331	0.0904446	0.75566	-0.947135	0.00230111
OL67_001214	4.11614e-10	4.12656e-09	1.10009	0.286899	0.756736	0.94715	0.309695
OL67_001215	2.11967e-05	0.000113893	0.881188	0.284091	0.458702	-0.61203	0.115382
OL67_001216	0.448652	0.603607	-0.122305	0.0766365	0.76562	0.504804	0.0556208
OL67_001217	0.00628797	0.0192727	0.702759	0.260556	0.671529	-0.648128	0.294667
OL67_001218	0.244922	0.383508	-0.234816	-0.205761	0.255045	-1.00287	2.18974e-06
OL67_001219	0.0220298	0.0559577	0.690684	0.712137	0.384381	0.592936	0.468181
OL67_001220	4.05747e-05	0.000209759	0.655441	0.30527	0.672348	0.391735	0.587629
OL67_001221	0.238809	0.375772	0.234576
OL67_001222	0.339115	0.489776	0.164434	-0.807363	0.328323	0.487926	0.552987
OL67_001223	0.000989836	0.00374737	0.611428	-2.08728	0.000923751	-3.83854	1.01214e-07
OL67_001224	0.0414267	0.0948264	-0.378337	0.521509	0.364684	0.100396	0.860694
OL67_001225	0.000598435	0.00240834	0.51198	0.0301086	0.948386	1.47131	0.00299937
OL67_001226	0.0635512	0.134435	0.426191	0.578196	0.300672	-4.42952	1.58691e-09
OL67_001227	0.0205301	0.0528102	0.507293
OL67_001228	0.0525794	0.114845	-0.313696	0.107608	0.68875	-0.826068	0.00376878
OL67_001229	0.462168	0.61581	-0.269176
OL67_001230	0.0905042	0.180741	0.253143
OL67_001232	0.920452	0.954667	-0.0247306	-0.169915	0.744699	-0.921277	0.083714
OL67_001233	1.11915e-15	1.83134e-14	1.12048	1.38965	0.00493022	0.0724903	0.876611
OL67_001234	0.0569456	0.123226	0.327987	0.775347	0.164996	0.706808	0.204578
OL67_001235	1.21833e-64	1.78688e-62	-4.19058
OL67_001236	1.00693e-35	5.17849e-34	-2.62574	0.059697	0.823813	-0.0506653	0.850111
OL67_001237	0.133338	0.242879	-0.220569	0.332645	0.690584	0.727159	0.386216
OL67_001238	0.135467	0.246077	-0.559347
OL67_001239	0.000258399	0.00114076	-1.05786	2.87407	3.304e-11	2.03866	9.02359e-08
OL67_001240	7.39936e-10	7.19937e-09	-1.53227	3.71462	1.49915e-07	4.05589	2.46534e-08
OL67_001241	0.108918	0.208567	0.283994	-0.451209	0.0494619	-1.19274	4.88116e-06
OL67_001242	0.00750781	0.0223373	0.33955	-0.0482609	0.921362	-0.719526	0.147061
OL67_001243	0.785216	0.867352	-0.0350981	-0.283896	0.277393	-0.660616	0.0146162
OL67_001244	1.86835e-11	2.1825e-10	-0.910902	-1.64957	0.000827739	-1.58083	0.00126868
OL67_001245	0.783482	0.865919	-0.0300673	-0.259056	0.166519	0.554858	0.00459251
OL67_001246	0.0778895	0.159649	-0.252083	0.368463	0.14259	0.219167	0.378462
OL67_001247	0.777329	0.862353	-0.0580951	-0.744299	0.365004	0.111371	0.891566
OL67_001248	0.146321	0.259785	-0.418282	-0.315679	0.425223	-0.535608	0.179688
OL67_001249	0.465816	0.618334	0.0860492	-0.223714	0.704743	-0.668985	0.260964
OL67_001250	0.145724	0.259006	0.265786	0.243481	0.340058	0.128848	0.611995
OL67_001251	0.000215858	0.000964781	0.540195	0.351865	0.570577	-1.79105	0.00612808
OL67_001252	0.0269206	0.0660505	0.311028	0.350204	0.44958	-2.62368	1.66421e-06
OL67_001253	2.36053e-10	2.47294e-09	0.794258	0.533782	0.326929	1.38047	0.01448
OL67_001254	0.489055	0.639372	-0.137267
OL67_001255	3.87476e-12	4.99806e-11	1.04738
OL67_001256	0.000168927	0.000764515	-1.05309	0.330527	0.243456	0.125944	0.654059
OL67_001257	0.000280241	0.00122896	-1.01002	0.299816	0.510189	-0.833249	0.0728004
OL67_001258	2.62055e-14	3.88665e-13	-1.42367	0.853965	0.119568	-0.270005	0.617172
OL67_001259	0.0234966	0.0587414	-0.536245	0.984792	0.0232818	-1.75	0.000163637
OL67_001260	0.000622544	0.00248766	-0.716854	0.743368	0.227887	-0.252948	0.678819
OL67_001261	0.128244	0.235167	-0.416196	-0.00642509	0.97825	0.406104	0.0913359
OL67_001262	0.561544	0.696914	-0.137349	0.257227	0.671204	-2.39656	0.000316407
OL67_001263	0.123338	0.228446	-0.224648	-0.086507	0.895825	-2.62498	0.000304059
OL67_001264	0.0351419	0.0829248	-0.597887	-0.151141	0.803073	0.806525	0.188515
OL67_001265	0.492182	0.641553	0.155021	0.0110821	0.980919	1.48409	0.00269509
OL67_001266	0.110293	0.20998	-0.290468
OL67_001267	0.0624794	0.132735	-0.407113	0.159897	0.730861	-0.997637	0.037324
OL67_001268	0.0816674	0.165537	-0.231039	0.442954	0.356879	-1.97786	0.000186904
OL67_001269	0.386914	0.542556	-0.114018	0.75495	0.0767452	0.550888	0.191953
OL67_001270	0.529015	0.671658	0.0855834	0.527225	0.208451	0.871781	0.0411994
OL67_001271	0.0463444	0.104156	-0.411542
OL67_001272	5.2365e-08	4.1892e-07	-0.958819	-1.17759	0.135867	-0.967416	0.218169
OL67_001273	0.813622	0.885698	-0.0328952	-0.154861	0.723652	-1.40025	0.00271739
OL67_001274	2.99776e-05	0.000158071	-0.440152	-0.257883	0.648786	0.616316	0.279675
OL67_001275	4.49988e-07	3.19919e-06	-0.842881	-0.294831	0.634622	0.125996	0.838857
OL67_001276	0.304909	0.452904	-0.250062
OL67_001277	0.00675871	0.0204153	-0.534061
OL67_001278	0.000456827	0.00189825	-0.791295
OL67_001279	6.26048e-08	4.97822e-07	-0.973635
OL67_001280	3.5592e-11	4.08534e-10	-0.782581
OL67_001281	0.139585	0.251253	-0.265621	0.171458	0.712182	-2.8248	4.90836e-07
OL67_001282	0.505392	0.652698	-0.0891651
OL67_001283	1.09398e-05	6.13621e-05	-0.635451
OL67_001284	1.7781e-08	1.51101e-07	-0.730777	0.273608	0.438146	1.1065	0.00311903
OL67_001285	0.000151899	0.000692993	-0.705809
OL67_001286	2.91422e-09	2.69634e-08	-0.784322	0.0223907	0.959957	0.372497	0.405875
OL67_001287	0.0333718	0.0796098	-0.30763	0.013406	0.976588	0.378502	0.409608
OL67_001288	0.102186	0.198849	0.194441	0.201484	0.602978	1.24031	0.00265876
OL67_001289	0.567998	0.703337	-0.282882
OL67_001290	0.0227775	0.0573419	-0.361975
OL67_001291	0.0502533	0.110989	0.34912	0.519985	0.287194	0.296554	0.541676
OL67_001292	0.000826568	0.00320874	0.604469	0.151916	0.73339	1.64613	0.00068395
OL67_001293	0.761251	0.85205	0.0547762
OL67_001294	0.54465	0.685138	-0.128898	-0.0358719	0.972976	1.12728	0.290903
OL67_001295	7.59685e-07	5.18682e-06	-0.831885
OL67_001296	1.10993e-07	8.5346e-07	-0.905071	-0.0743958	0.885341	0.124467	0.809406
OL67_001297	0.002567	0.00874813	-0.715153	-0.115448	0.7606	0.118756	0.75397
OL67_001298	4.19322e-11	4.75792e-10	-1.05192	-0.0106293	0.987837	-0.278634	0.689766
OL67_001299	9.33545e-07	6.24466e-06	-0.957926	0.844162	0.24318	1.00498	0.166384
OL67_001300	0.00205869	0.00721451	-0.811776	0.326226	0.349448	-0.924385	0.0108958
OL67_001301	0.0757051	0.155685	-0.448199
OL67_001302	0.100154	0.196049	-0.263775	-0.135423	0.833008	-0.685348	0.289648
OL67_001303	0.691273	0.800188	0.0831244	-0.0019413	0.997029	-0.889886	0.0942663
OL67_001304	0.0002725	0.00119767	0.565172	-0.0416962	0.946269	-0.520291	0.40271
OL67_001305	0.744228	0.8406	-0.0269568	0.131479	0.519131	0.4445	0.034276
OL67_001306	0.693136	0.801173	0.0636848	-0.0113697	0.967304	-0.781354	0.00747101
OL67_001307	1.62001e-05	8.86081e-05	1.03755
OL67_001308	2.07104e-10	2.1812e-09	1.63726
OL67_001309	0.0936004	0.185977	-0.344227	-0.161468	0.635683	-1.36016	0.000283908
OL67_001310	0.938717	0.965538	0.0236562	0.267904	0.706877	-1.67391	0.0234059
OL67_001311	0.615434	0.742475	-0.0724524	0.12998	0.792429	0.612996	0.219297
OL67_001312	0.190375	0.318768	-0.174307
OL67_001313	0.390148	0.545353	-0.131302	0.13846	0.736774	-0.3024	0.464223
OL67_001314	0.759503	0.850815	0.0428781	0.162098	0.422185	-0.301359	0.139967
OL67_001315	0.142379	0.25497	0.218068	-0.231459	0.691751	-0.402057	0.491977
OL67_001316	0.00221073	0.00768613	-4.06981
OL67_001317	3.9733e-28	1.32221e-26	-2.99152	-0.303788	0.452525	-2.26045	2.10168e-06
OL67_001318	2.3804e-16	4.0631e-15	-2.23057	-0.46453	0.311243	-2.15144	3.21387e-05
OL67_001319	8.49321e-31	3.26535e-29	-3.18205
OL67_001320	4.50413e-43	3.12918e-41	-3.57629	-0.213157	0.765471	-0.556621	0.437675
OL67_001321	3.93049e-57	4.44707e-55	-3.26543	-0.863126	0.0152092	-0.235953	0.490204
OL67_001322	0.013517	0.0369154	0.523768	-0.577721	0.225834	-1.14879	0.0192986
OL67_001323	0.154544	0.270942	-0.426106	-0.198139	0.721904	-0.908528	0.108778
OL67_001324	0.663891	0.780353	-0.149574
OL67_001325	0.134706	0.244921	-0.230344
OL67_001326	9.10031e-06	5.17776e-05	0.71865	0.76352	0.275863	-2.71876	0.000363001
OL67_001327	0.881234	0.927317	0.0166969	0.359813	0.574796	1.24739	0.0574985
OL67_001328	0.668559	0.783691	0.118896
OL67_001329	0.777425	0.862353	-0.131941
OL67_001330	0.916344	0.951921	0.0221333	0.193367	0.631471	0.510645	0.209624
OL67_001331	2.91977e-10	3.02678e-09	-1.34859	-0.457415	0.33625	-0.572029	0.230851
OL67_001332	0.000448741	0.00186661	-0.991705
OL67_001333	1.94249e-06	1.24672e-05	-1.08104	0.116495	0.822995	-1.10082	0.0402015
OL67_001334	0.0365462	0.0855523	-0.670087
OL67_001335	0.817754	0.888855	0.0508361	0.275909	0.483324	1.2172	0.00352699
OL67_001336	0.892594	0.934851	0.0365721	-3.32737	0.000917806	-3.07699	0.00195401
OL67_001337	3.39245e-07	2.46046e-06	0.73261	0.233425	0.62523	0.157575	0.741373
OL67_001338	3.45474e-10	3.53508e-09	0.698573	0.116892	0.916162	-2.3002	0.0441802
OL67_001339	0.310255	0.458436	-0.251018	-0.477436	0.452214	1.24654	0.0549493
OL67_001340	0.271663	0.414148	-0.318681	0.015234	0.985924	-2.43906	0.00732358
OL67_001342	0.763945	0.853443	-0.527366
OL67_001343	0.879286	0.92581	-0.0547933
OL67_001344	0.158331	0.275727	-0.238005	-0.154446	0.678516	0.847699	0.0278109
OL67_001345	0.00224657	0.00779703	0.812616	1.73446	0.00871903	0.241346	0.701613
OL67_001346	3.4896e-36	1.84251e-34	2.81529	0.555452	0.331696	-0.555766	0.331426
OL67_001347	0.000367648	0.00155377	0.509923	-0.170151	0.772082	-1.31165	0.0307296
OL67_001348	0.00940619	0.0271887	-1.23422
OL67_001349	1.41477e-46	1.05707e-44	-1.80575	-0.991328	0.00562549	-2.22987	1.0632e-07
OL67_001350	1.99327e-16	3.44687e-15	-1.7602	-0.587259	0.0200584	-0.552106	0.0281337
OL67_001351	1.51994e-17	2.86617e-16	-0.968215	-0.212034	0.661212	0.841687	0.087985
OL67_001352	4.13184e-05	0.000212771	-1.01284
OL67_001353	4.43047e-09	4.0148e-08	-0.954908
OL67_001354	0.14221	0.254819	0.580152
OL67_001355	0.705615	0.810629	-0.215285
OL67_001356	0.0474007	0.105911	0.312299	0.437195	0.420795	1.32504	0.0185083
OL67_001357	0.88142	0.927317	0.0219298	-0.142921	0.736841	-1.52717	0.000910353
OL67_001358	0.00555716	0.0172734	0.35478
OL67_001360	0.304276	0.452133	0.159286
OL67_001361	0.0682968	0.142871	-0.287752	-0.615354	0.114892	-1.7139	6.94762e-05
OL67_001362	0.0352154	0.0830078	0.368313
OL67_001363	0.959172	0.976683	0.00810771	-0.20876	0.791959	0.00672112	0.993221
OL67_001364	0.01833	0.0478805	-0.439727	-0.0351406	0.947847	-1.19582	0.0313094
OL67_001365	0.810169	0.884308	0.0494323	0.278848	0.490558	1.04487	0.0131475
OL67_001366	0.310417	0.458505	-0.177524
OL67_001367	0.0378013	0.0880157	-0.69771
OL67_001368	0.0399011	0.0918653	-0.319125
OL67_001369	1.38455e-09	1.31483e-08	-0.831736	-0.498255	0.444124	0.532724	0.413526
OL67_001370	0.996769	0.998634	-0.00067955
OL67_001371	0.0939266	0.186161	-0.349177
OL67_001372	0.517868	0.662818	-0.153641
OL67_001373	0.148983	0.263734	0.567197
OL67_001374	0.0430923	0.0980158	0.589896	-0.166123	0.790699	-2.52846	0.000249074
OL67_001375	0.856471	0.910259	0.0366904
OL67_001376	0.00316342	0.0105093	0.64539
OL67_001377	0.00297675	0.00995604	-0.726245	0.281825	0.577001	0.540602	0.287469
OL67_001378	0.267272	0.409756	-0.192978
OL67_001380	0.120728	0.224768	-0.191696	-0.383289	0.714934	-2.36446	0.0292874
OL67_001381	1.73776e-11	2.03596e-10	-0.845976	-1.97921	0.000110012	-1.10287	0.0206379
OL67_001382	0.797966	0.876641	-0.0541339	0.16765	0.711866	-0.370943	0.415546
OL67_001383	5.66668e-28	1.82439e-26	2.159	0.234648	0.592887	-2.42166	2.71531e-06
OL67_001384	3.74586e-69	6.44939e-67	2.86679
OL67_001385	0.37393	0.527714	0.127508	0.0525238	0.834832	-0.0333591	0.894626
OL67_001386	0.027096	0.0663166	-0.285496	-1.30644	0.0632614	-1.67907	0.0187036
OL67_001387	0.808256	0.88295	-0.0631577	-0.11051	0.812606	0.133736	0.774237
OL67_001388	0.559982	0.69688	0.0738154
OL67_001389	0.831846	0.897888	0.0768169
OL67_001390	0.840075	0.901789	-0.0400563	-3.28684	1.24346e-08	-2.85072	2.33872e-07
OL67_001391	0.0002814	0.00123268	-0.391796	0.825206	0.0268089	1.59696	7.62848e-05
OL67_001392	0.59728	0.728211	0.0829118
OL67_001393	1.06904e-09	1.02504e-08	0.448347	-0.694064	0.0180071	-0.350858	0.218131
OL67_001394	0.00485439	0.0153043	0.425177
OL67_001395	0.0886791	0.177897	-0.502193	-0.106298	0.854128	-0.206236	0.721488
OL67_001396	0.337935	0.488403	-0.156784	0.163236	0.670103	-0.167086	0.662817
OL67_001397	0.0937306	0.185977	-0.6421	-0.0290001	0.886459	-0.925439	5.33552e-05
OL67_001398	0.126092	0.23246	-0.262548	0.0807323	0.728189	-1.9312	6.08582e-10
OL67_001399	0.188066	0.315702	0.148245	-0.383092	0.511832	-0.520071	0.374394
OL67_001400	2.41286e-05	0.00012912	-0.510872	0.144994	0.593014	-0.593906	0.0336853
OL67_001401	0.614105	0.741872	-0.0638134	0.157626	0.44281	0.027644	0.8925
OL67_001402	0.614622	0.74227	0.115664	-0.0857979	0.867146	-0.15474	0.76298
OL67_001403	0.609102	0.73704	-0.182761
OL67_001404	0.000588775	0.00237429	-0.601979
OL67_001405	0.594689	0.726473	-0.0800002
OL67_001406	0.608612	0.736872	0.0853454
OL67_001407	0.621349	0.747431	0.120437	1.36555	0.0111341	-0.233542	0.649745
OL67_001408	0.238368	0.375323	0.379158	-0.537295	0.252022	-1.12984	0.0194078
OL67_001409	0.286934	0.431545	-0.183032	-0.648672	0.088729	-0.0138092	0.97049
OL67_001410	9.36413e-05	0.000448089	0.425564	-0.125312	0.813936	1.32788	0.0166623
OL67_001411	0.0191525	0.0497991	0.382283	0.0741909	0.885625	1.13631	0.0329535
OL67_001412	0.00685964	0.0206572	-0.47833
OL67_001413	0.739597	0.83704	0.0539111
OL67_001414	6.49257e-35	3.21382e-33	3.12412	3.5553	0.0023995	-1.784	0.10979
OL67_001415	1.65581e-36	8.86083e-35	3.12422	4.11726	3.05373e-11	0.951807	0.0355579
OL67_001416	5.31227e-23	1.36601e-21	2.66034	5.59939	1.39954e-09	0.291919	0.675755
OL67_001417	3.6499e-24	1.01786e-22	2.60442	2.85076	0.00144921	-0.146188	0.860476
OL67_001418	1.52539e-61	2.08294e-59	2.38894	1.55605	0.0695301	0.88047	0.296785
OL67_001419	7.32678e-07	5.02843e-06	1.53935	4.18455	2.128e-09	3.51432	9.33747e-08
OL67_001420	3.95131e-25	1.1677e-23	2.4909	5.23615	2.60053e-05	-0.748693	0.494504
OL67_001421	1.84474e-23	4.93593e-22	2.32413	-0.0477573	0.960729	-0.35194	0.716963
OL67_001422	6.71266e-25	1.9403e-23	1.84083
OL67_001423	4.54566e-31	1.76479e-29	2.1317
OL67_001424	4.16299e-41	2.61674e-39	1.89883	1.24618	0.0402629	1.23224	0.0424173
OL67_001425	2.03828e-15	3.25468e-14	1.5529
OL67_001426	2.53242e-54	2.50709e-52	1.80428	4.56052	3.34071e-11	1.21021	0.0171944
OL67_001427	1.86856e-27	5.82638e-26	1.6173	3.60326	3.99143e-08	4.10103	2.32239e-09
OL67_001428	9.09747e-12	1.10849e-10	1.65662
OL67_001429	7.55642e-24	2.07802e-22	1.55439	3.6839	4.01753e-13	2.43862	1.21159e-08
OL67_001430	1.04049e-05	5.88621e-05	1.24625
OL67_001431	1.83434e-10	1.94224e-09	1.19095	4.89407	1.40791e-10	0.653462	0.242708
OL67_001432	6.29457e-06	3.69829e-05	0.940301	2.81051	4.18057e-05	4.41778	1.25518e-08
OL67_001433	1.08964e-15	1.79045e-14	1.20749	3.47067	1.24919e-05	1.69833	0.0179913
OL67_001434	5.23897e-17	9.60478e-16	1.20529	4.37126	1.52391e-09	2.85826	6.75584e-06
OL67_001435	5.20711e-10	5.15504e-09	0.962598	4.0508	5.86873e-05	1.78927	0.0517076
OL67_001436	0.00286853	0.00967578	0.753869	4.67467	2.25477e-08	2.91233	8.0708e-05
OL67_001437	0.00905767	0.0262828	0.625127
OL67_001438	8.24243e-30	2.94054e-28	3.55369	5.66985	2.47346e-16	2.49526	2.93496e-07
OL67_001439	0.546858	0.685895	0.102696	1.44563	0.00318907	-0.0122749	0.978725
OL67_001441	0.0402806	0.0925775	-0.333304
OL67_001442	0.000134067	0.000620214	-0.920983	-0.121828	0.832686	-0.972516	0.0980727
OL67_001443	0.00349545	0.0114967	-0.412453
OL67_001444	8.47018e-08	6.65514e-07	2.27052
OL67_001445	0.199809	0.330236	0.194489	-0.0260559	0.970217	-0.494584	0.480064
OL67_001446	8.66875e-06	4.97511e-05	0.503898	0.330457	0.462372	-0.0831394	0.852781
OL67_001447	0.840771	0.902046	0.0327491	-0.623854	0.240007	-0.207626	0.693232
OL67_001448	0.399554	0.554004	0.151078
OL67_001449	0.998533	0.999233	0.000189873	-0.297591	0.70796	0.87051	0.276746
OL67_001450	0.67534	0.788199	-0.0449306	-0.131561	0.661687	-0.154437	0.607665
OL67_001451	0.507093	0.653888	-0.0823282	0.312978	0.576757	2.31721	0.000185473
OL67_001452	0.0351593	0.0829248	-0.311184	-0.186605	0.591087	0.360864	0.301496
OL67_001454	0.567479	0.702914	0.100969	0.0894421	0.860907	-1.12262	0.0332292
OL67_001455	0.122895	0.227839	-0.205624	-0.128392	0.815684	2.12928	0.000414754
OL67_001456	0.0352916	0.0831379	-0.296379	-0.352876	0.673437	-0.571809	0.495547
OL67_001457	0.154697	0.270942	0.23175
OL67_001458	0.00052037	0.0021244	0.569822	-0.365005	0.427588	-1.33482	0.00581076
OL67_001459	0.271702	0.414148	0.245074
OL67_001460	0.997739	0.999	-0.000347905	-0.425999	0.549122	0.84594	0.23765
OL67_001461	0.78093	0.864729	-0.0433884	0.0960148	0.895476	-0.375317	0.608191
OL67_001462	0.257659	0.398723	0.198261	-0.897486	0.0702904	0.547261	0.262781
OL67_001463	0.0979524	0.192598	-0.697135
OL67_001464	0.0411873	0.094333	0.422378	-0.215906	0.624129	0.878668	0.0518707
OL67_001465	0.393825	0.548557	0.188018	-0.00982094	0.983158	-2.01546	0.000105057
OL67_001466	0.037298	0.0870873	0.285751	0.261168	0.617075	-1.55308	0.00490914
OL67_001467	0.152091	0.268157	0.301049	0.0475872	0.874193	-0.597564	0.052877
OL67_001468	0.356465	0.50832	0.16452
OL67_001469	0.806867	0.882163	0.0354575
OL67_001470	5.46481e-06	3.26898e-05	-0.926905	0.540894	0.573959	-0.327684	0.733033
OL67_001471	0.120518	0.224589	-0.223413
OL67_001472	0.522216	0.665736	-0.107047
OL67_001473	0.964184	0.979451	-0.00540696	0.214879	0.514672	1.32676	0.000253701
OL67_001474	4.62674e-35	2.31923e-33	1.47654	0.614179	0.200093	-0.243062	0.608591
OL67_001475	0.797292	0.876487	0.0425973	0.145596	0.678607	-0.713942	0.0479182
OL67_001476	0.231722	0.366901	-0.105489	-0.0902378	0.831586	-2.01316	3.0076e-05
OL67_001477	5.79541e-07	4.06912e-06	-0.552577	-0.184422	0.387651	0.221871	0.299794
OL67_001478	0.0397523	0.0916294	-0.271314	-0.211051	0.644568	-0.550511	0.232876
OL67_001479	0.208749	0.339784	-0.334981
OL67_001480	0.0302251	0.0732954	-0.310707	-0.145721	0.790846	-1.9876	0.000846511
OL67_001481	0.972411	0.984091	0.00594511	0.516751	0.274846	1.40575	0.00469091
OL67_001482	0.00359157	0.011764	0.590075
OL67_001483	0.000304832	0.00132216	-0.301327	0.0750599	0.821815	-1.38126	0.000183038
OL67_001484	0.121017	0.225202	-0.299122	-0.0660202	0.898764	-0.350587	0.500633
OL67_001485	0.00668499	0.0202235	-0.232655	0.40991	0.199696	-0.865106	0.00912449
OL67_001486	0.310949	0.458607	-0.249046	-0.269221	0.487972	0.61284	0.119483
OL67_001487	0.518873	0.663675	-0.117976	0.100235	0.879657	-1.68144	0.0149279
OL67_001488	0.126915	0.233434	-0.233566	-0.399069	0.455087	0.126202	0.812607
OL67_001489	0.3798	0.534664	-0.0860602	-0.12583	0.847376	-1.92574	0.00534309
OL67_001490	7.19336e-05	0.000352546	0.914744	0.474748	0.519617	-0.571089	0.439169
OL67_001491	6.44229e-08	5.11252e-07	1.59964	0.48049	0.21116	0.315743	0.40833
OL67_001492	0.023528	0.0587828	-0.259009	-0.388844	0.472512	-0.162788	0.762907
OL67_001493	0.000269609	0.00118628	-0.650524	-0.72156	0.187815	1.76072	0.00234623
OL67_001494	8.33149e-05	0.00040235	-1.31302
OL67_001495	0.0695314	0.144994	0.233864	0.169627	0.679735	-2.27993	2.50338e-06
OL67_001496	0.298103	0.445401	-0.273179	0.218533	0.699008	2.14377	0.000508295
OL67_001497	0.503726	0.651881	0.155269
OL67_001498	0.0579196	0.125007	0.24148	-0.382611	0.618227	-1.35081	0.084445
OL67_001499	0.1186	0.22206	-0.162187	0.257452	0.673173	-0.825817	0.181054
OL67_001500	1.0812e-09	1.03419e-08	-0.854439	-0.676104	0.250355	-0.186911	0.748551
OL67_001501	0.000604975	0.00243218	-0.663405	-0.866359	0.175415	-0.948746	0.138847
OL67_001502	0.250951	0.391093	0.1572	0.413128	0.604355	-1.44347	0.0761453
OL67_001503	0.257041	0.397921	-0.329418	1.50214	0.103708	0.364641	0.687636
OL67_001504	0.775236	0.860649	0.041064	0.398224	0.128578	0.512378	0.0529582
OL67_001505	0.204359	0.335376	-0.185264	-0.256602	0.538728	0.265464	0.524876
OL67_001506	0.0727658	0.150396	-0.407098
OL67_001507	0.606429	0.73529	-0.116447	-0.490383	0.580636	0.53616	0.545995
OL67_001508	0.0861724	0.173572	0.480298	1.37642	0.00227931	-0.445938	0.294009
OL67_001509	6.87933e-05	0.000337992	-1.02873	0.284209	0.154884	-0.0848621	0.66694
OL67_001510	2.5455e-06	1.59749e-05	-0.87628	0.182708	0.368131	0.345901	0.093059
OL67_001511	0.904566	0.943646	0.019184
OL67_001512	0.370334	0.524508	0.180835	0.287294	0.369265	0.409647	0.203087
OL67_001513	0.430066	0.585245	-0.105875	1.69512	0.114529	1.45278	0.17421
OL67_001514	0.024293	0.0603516	-0.174421	-0.142585	0.563118	-0.342215	0.169907
OL67_001515	0.418147	0.572356	-0.197781	0.470357	0.450169	-0.487666	0.433812
OL67_001516	2.77705e-20	6.17816e-19	-1.35867	0.541017	0.118393	-0.943393	0.00840573
OL67_001517	0.019504	0.0505139	0.419002
OL67_001518	0.0355825	0.0837321	0.463201	1.75264	0.000291278	0.608986	0.171487
OL67_001519	0.00403652	0.0130807	-0.335717	0.138402	0.539225	0.0112804	0.959982
OL67_001520	9.49037e-66	1.44546e-63	2.63934	0.121795	0.894015	0.056358	0.950839
OL67_001521	6.89959e-76	1.70765e-73	4.13625
OL67_001522	1.87683e-31	7.35865e-30	3.25883	0.617852	0.297703	0.249564	0.672037
OL67_001523	0.00304484	0.0101409	-0.502943	1.87812	1.88012e-08	0.386409	0.147007
OL67_001524	4.65171e-25	1.35447e-23	0.925009	-0.116388	0.823758	-1.63617	0.00326466
OL67_001525	1.24419e-05	6.92965e-05	0.552325	-0.225795	0.827597	-3.8466	0.000650566
OL67_001526	0.631934	0.75398	0.12787
OL67_001527	0.76701	0.855719	-0.0751578	0.347848	0.439856	0.629428	0.166176
OL67_001528	0.0356073	0.0837321	-0.476435	0.152063	0.689245	-0.845619	0.0312897
OL67_001529	0.0456524	0.103064	-0.536794
OL67_001530	0.724036	0.825326	-0.0644077	-0.0728783	0.889285	-2.18453	0.000168691
OL67_001531	0.932806	0.962732	-0.0150298
OL67_001532	0.372067	0.526056	0.116087	0.21112	0.526985	0.545836	0.107367
OL67_001533	0.0319011	0.0767954	0.334737
OL67_001534	0.274374	0.41693	0.231725
OL67_001535	0.568957	0.704084	0.10306	0.117291	0.813398	-0.57424	0.252067
OL67_001536	0.422613	0.577483	-0.114073	0.0846607	0.934596	0.135615	0.895423
OL67_001537	0.0565397	0.122415	-0.203242	-0.0266529	0.945875	-1.02889	0.0122478
OL67_001538	0.0473753	0.105911	0.299208
OL67_001539	0.0375365	0.0875926	0.252828	0.181129	0.723387	0.538077	0.296381
OL67_001540	0.109509	0.20896	0.240289
OL67_001541	0.649684	0.768824	-0.230425	-0.0976517	0.837621	-1.2483	0.0122552
OL67_001542	0.552932	0.690728	0.116741	-0.086945	0.737318	-0.830895	0.00265921
OL67_001543	0.00395763	0.0128672	-0.319921	0.29595	0.312868	0.417671	0.157263
OL67_001544	0.65054	0.769226	0.115837	-0.290659	0.437159	0.651413	0.0867901
OL67_001545	0.0231805	0.058098	-0.426589	-0.116475	0.752088	-0.641913	0.0879598
OL67_001546	0.00011581	0.000543375	-0.372999	-0.342863	0.642134	0.448521	0.543674
OL67_001547	0.0460176	0.103598	-0.372145
OL67_001548	0.00769038	0.0228119	-0.293388	0.230655	0.475784	0.578641	0.0790462
OL67_001549	0.509285	0.655434	0.101813
OL67_001550	0.110625	0.210511	-0.2476	-0.301307	0.499727	-1.03054	0.0254644
OL67_001551	0.534625	0.67726	-0.117943	-0.272548	0.702034	0.189311	0.790331
OL67_001552	0.495887	0.644685	0.113857	-0.0191742	0.968888	-0.930211	0.0648127
OL67_001553	0.763681	0.853443	0.0877987	1.0846	0.0266539	-1.67542	0.00103886
OL67_001554	8.14913e-09	7.15534e-08	-1.07005
OL67_001555	7.59916e-06	4.39309e-05	-0.733194	-0.0708542	0.889958	-1.02681	0.0510139
OL67_001556	0.329984	0.479361	-0.224256
OL67_001557	0.881804	0.927475	-0.0188662	-0.0957329	0.815601	1.50362	0.000744536
OL67_001558	0.674599	0.787795	-0.0450219	-0.0303051	0.932045	-0.920119	0.0132427
OL67_001559	0.620921	0.747329	0.0996183	-0.317626	0.454573	-0.18461	0.662993
OL67_001560	5.75646e-05	0.000288187	-0.394828	0.0639076	0.870171	-0.809207	0.0443489
OL67_001561	0.211405	0.342287	-0.17164	0.128064	0.690471	0.273249	0.397385
OL67_001562	0.383385	0.53818	0.113747	-0.155576	0.815445	0.582596	0.384463
OL67_001563	0.554085	0.691898	-0.104323	-0.153688	0.81389	0.0999298	0.878318
OL67_001564	0.00157335	0.00567955	0.479909	0.318037	0.520088	-0.778671	0.120543
OL67_001565	0.853441	0.908501	-0.0383014	-0.0670975	0.867127	0.476375	0.239422
OL67_001566	0.230636	0.366184	-0.159017	0.0536854	0.929112	1.42823	0.0226057
OL67_001567	0.0124341	0.0343849	-0.461073	0.559241	0.29387	-0.886259	0.100078
OL67_001568	0.0977848	0.192364	-0.229685	0.0764496	0.858869	1.39617	0.0023835
OL67_001569	5.34325e-05	0.00026886	0.861286	0.276695	0.683079	2.71181	0.000276508
OL67_001570	0.000766139	0.00298908	-0.339052	0.0270233	0.929264	0.349115	0.255791
OL67_001571	0.0232462	0.0582259	0.727144
OL67_001572	0.503181	0.651601	0.105203	-0.0732327	0.860081	1.19605	0.00635851
OL67_001573	0.122518	0.22746	0.240718	-0.0721806	0.83908	0.0997131	0.779129
OL67_001574	0.00575787	0.0178273	-0.644682	-0.264905	0.608219	0.440649	0.395373
OL67_001576	0.627603	0.751076	0.0443575	-0.433047	0.247591	0.501685	0.181806
OL67_001577	1.89872e-42	1.27439e-40	-4.02783	-0.617142	0.226887	-1.0347	0.0465989
OL67_001578	0.137	0.248394	-0.237497	-0.0291435	0.909409	0.184787	0.472219
OL67_001579	0.307133	0.455182	-0.160099	0.151283	0.802603	-0.478629	0.43084
OL67_001580	0.000554073	0.00224578	0.520845	0.451373	0.420154	-0.577061	0.304113
OL67_001581	0.00989548	0.0283957	0.308905	-0.235307	0.66811	-0.229459	0.675863
OL67_001582	0.0212018	0.054238	-0.313659	-0.0943493	0.737251	-1.44601	8.83919e-06
OL67_001583	0.16187	0.280037	-0.19703	-0.113239	0.711357	-0.478037	0.124184
OL67_001584	0.231294	0.366517	0.240026	0.0515537	0.833645	0.125729	0.60905
OL67_001585	0.806853	0.882163	0.0602052	0.175997	0.724636	1.45446	0.00581749
OL67_001586	0.95709	0.975495	0.0103342	0.392918	0.0757746	0.0348907	0.871895
OL67_001587	0.20196	0.332818	-0.361824
OL67_001588	0.423566	0.57837	-0.103012	-0.605774	0.0851913	0.561902	0.109321
OL67_001589	0.238076	0.375012	0.260992	-0.363072	0.162694	-0.402913	0.122486
OL67_001590	0.0991808	0.19453	-0.399033	-0.101688	0.786901	0.224713	0.551041
OL67_001591	0.01532	0.0411582	0.576479	1.22468	0.0064578	0.997143	0.0240925
OL67_001592	0.0229712	0.0577562	0.319148	1.00926	0.113896	1.68503	0.0103854
OL67_001593	0.690254	0.799475	0.0843671	0.532796	0.131302	0.565518	0.109939
OL67_001594	0.203547	0.334599	0.237358	0.816499	0.130428	-1.5254	0.00648284
OL67_001595	0.951265	0.972132	0.0136962	0.373983	0.349328	-0.384913	0.3356
OL67_001596	0.538006	0.680238	-0.136657	0.601263	0.0379831	0.971231	0.00133788
OL67_001597	0.0348741	0.0825167	-0.366018	0.950613	0.0344744	-0.330867	0.449132
OL67_001598	0.719396	0.822167	0.0608418
OL67_001599	0.103899	0.201153	-0.244058	0.913554	0.0120869	1.13382	0.00231166
OL67_001600	0.0665324	0.140057	0.405537	0.824678	0.151484	-1.51014	0.0109642
OL67_001602	0.983235	0.990527	-0.00277518	-0.551489	0.185537	0.631496	0.130983
OL67_001603	0.0129345	0.0354958	-0.604207	0.252874	0.509491	-0.603065	0.120875
OL67_001604	0.000368991	0.00155779	-0.954023	0.294014	0.635974	-0.0264717	0.965953
OL67_001605	0.549653	0.687828	-0.0925576	0.0705395	0.808239	-0.377853	0.198667
OL67_001606	0.981241	0.989738	-0.00429749	-0.0416351	0.895775	0.522355	0.106649
OL67_001607	0.503956	0.651965	0.0966969	0.388718	0.55437	-0.778373	0.239916
OL67_001608	0.508516	0.655096	-0.102164	-0.0208382	0.932209	-0.457814	0.0680053
OL67_001609	0.830479	0.89708	-0.0381946	0.349424	0.271876	0.439217	0.169321
OL67_001610	0.326012	0.475685	-0.267219
OL67_001611	0.978421	0.987904	0.00502875	0.515839	0.414711	-1.329	0.0404872
OL67_001612	0.729404	0.829535	-0.0642706
OL67_001613	2.21468e-08	1.85415e-07	-0.721216	0.21532	0.380549	-0.132669	0.587735
OL67_001614	0.0579263	0.125007	-0.580552	0.183631	0.398372	0.499757	0.0258076
OL67_001615	0.745807	0.841452	0.095688
OL67_001616	0.0998116	0.195477	-0.409967	-0.0386547	0.953558	2.71119	0.000219175
OL67_001617	0.594296	0.726473	-0.0708173	-0.111643	0.832546	-0.879912	0.101963
OL67_001618	0.00204989	0.00719642	-0.464	-0.284805	0.373858	-0.41223	0.200762
OL67_001619	0.0614426	0.130813	-0.347088	-0.523491	0.340548	-0.357326	0.513887
OL67_001620	0.0679542	0.142456	-0.460721
OL67_001621	5.33523e-15	8.35079e-14	1.20049	0.308976	0.430905	2.49709	1.89652e-07
OL67_001622	1.69072e-08	1.43984e-07	1.02508	-0.318401	0.642215	1.52411	0.0312121
OL67_001623	0.461964	0.615745	0.0966874	0.0962132	0.900944	0.699071	0.368502
OL67_001624	0.0486947	0.108393	-0.338303	1.09992	0.0483327	-1.14299	0.0406195
OL67_001625	1.01585e-116	6.70464e-114	-2.45258	-0.782792	0.0194767	-1.98523	3.85858e-07
OL67_001626	0.376762	0.531142	-0.180039	-0.0285969	0.922461	-0.135476	0.645194
OL67_001627	0.0299654	0.0727994	0.347729	0.0942898	0.871302	0.676347	0.249581
OL67_001628	0.0121201	0.0336241	0.487029	-0.0234009	0.940971	0.205925	0.515885
OL67_001629	0.000353056	0.00150495	0.384169	0.429117	0.299608	-0.445087	0.282258
OL67_001630	0.00266625	0.00905518	0.558677	0.77864	0.394354	-1.46052	0.114654
OL67_001631	0.000430298	0.00179745	0.70385
OL67_001632	4.81843e-05	0.000246206	1.03507	0.479836	0.10571	1.22492	0.000152274
OL67_001633	0.143288	0.255873	0.259256	-0.105217	0.845757	-1.15089	0.0389843
OL67_001634	0.0905706	0.180741	0.282185	0.32048	0.501085	-0.0292465	0.950887
OL67_001635	0.251107	0.391181	-0.168682	0.0705231	0.893774	-1.07818	0.0471588
OL67_001636	0.161998	0.280136	-0.211774	0.230411	0.687477	-0.100056	0.861195
OL67_001637	0.537218	0.679458	0.147869	-0.146494	0.754732	-0.305729	0.515385
OL67_001638	3.18459e-32	1.3001e-30	1.4312	0.618326	0.226799	0.745646	0.146832
OL67_001639	0.482875	0.634224	-0.0795043	-0.00402527	0.986079	-0.201336	0.385367
OL67_001640	0.052228	0.114393	-0.271801	-0.133641	0.772655	-0.409395	0.378493
OL67_001641	8.5776e-08	6.71291e-07	0.670823	-0.764807	0.439946	-0.997189	0.315384
OL67_001642	0.511151	0.656768	0.184703	0.192028	0.485526	0.858443	0.00329421
OL67_001643	0.0554164	0.120312	-0.3505	0.421764	0.537254	0.0007164	0.999162
OL67_001644	0.000269316	0.00118628	-0.696691	0.543314	0.260488	1.70324	0.00100279
OL67_001645	0.00456119	0.0145181	-0.551419
OL67_001646	0.00812311	0.0238986	-0.591452
OL67_001647	0.0910676	0.181494	0.389711	-0.390659	0.598369	0.706177	0.343143
OL67_001648	0.464508	0.617888	-0.137021	-0.0543427	0.902201	1.2863	0.00589104
OL67_001649	0.416966	0.571194	0.104882	0.113807	0.85839	-0.825643	0.200655
OL67_001650	0.865162	0.916327	-0.0408193	0.0129341	0.984229	2.51549	0.000443277
OL67_001651	0.467742	0.619691	-0.0680934	0.352093	0.459453	-1.01944	0.0371392
OL67_001652	0.0065579	0.0198998	0.335726	0.202675	0.665273	-2.9032	3.37737e-07
OL67_001653	0.000925585	0.00353113	-0.537184
OL67_001655	0.834117	0.898803	-0.0387236	-2.286	0.000725228	-2.77882	7.04076e-05
OL67_001656	0.0629041	0.133566	0.220095	-2.27769	9.2268e-05	-3.41892	1.11408e-07
OL67_001657	0.0215313	0.0549382	0.282009	-2.67017	9.75382e-06	-2.1559	0.000192407
OL67_001658	0.138864	0.250239	0.186804	0.0406067	0.955719	-1.5746	0.0368938
OL67_001659	0.997121	0.998634	-0.000511951	-0.292526	0.228735	-0.677606	0.00747003
OL67_001660	1.38143e-05	7.61902e-05	0.641352
OL67_001661	0.865391	0.916327	0.0265628
OL67_001662	0.2798	0.423389	0.183261
OL67_001663	0.154645	0.270942	-0.37121
OL67_001664	0.809998	0.884308	-0.030123	-0.815465	0.0503917	0.713313	0.0850326
OL67_001665	0.0645171	0.136333	-0.441944	-0.145226	0.792841	-0.657428	0.238892
OL67_001666	0.684373	0.795223	0.056005	-0.61894	0.330874	-0.0427746	0.946064
OL67_001667	0.961046	0.977586	0.00617826	-0.654212	0.255212	-0.00602112	0.991568
OL67_001668	0.000968313	0.00367291	0.488381	0.514795	0.0887324	-0.965126	0.00232052
OL67_001669	0.000177606	0.000801049	0.510932	1.00452	0.147142	-2.00685	0.0054323
OL67_001670	0.00895542	0.0260187	0.404308	0.549296	0.0395578	1.35151	7.02485e-06
OL67_001671	0.0416375	0.0952539	-0.28891	-0.419389	0.306898	-0.506776	0.218505
OL67_001672	0.0304258	0.0735963	-0.514263	-0.212909	0.738293	1.07834	0.0968099
OL67_001673	7.80653e-05	0.000379631	-0.773597	-0.722105	0.131706	-0.207174	0.660695
OL67_001674	0.114559	0.216645	-0.473304	-0.874454	0.0680782	-0.345177	0.462506
OL67_001675	0.585426	0.719994	-0.0691272	-0.264961	0.518591	0.539198	0.193016
OL67_001676	0.20714	0.338397	-0.206257	-0.19353	0.686454	1.77246	0.000669564
OL67_001677	0.00615723	0.0189159	0.41696	-0.0918896	0.867074	0.986828	0.0786576
OL67_001678	0.655556	0.77331	0.0638263	0.301281	0.357609	1.21765	0.000598489
OL67_001679	0.936521	0.964515	-0.0121765
OL67_001680	0.995121	0.998399	-0.00114639
OL67_001681	0.819454	0.889228	0.0328463	0.483457	0.282936	-0.157595	0.724397
OL67_001682	0.45875	0.612954	-0.114484	0.121569	0.833383	0.209258	0.717442
OL67_001683	1.11795e-34	5.39887e-33	1.76333
OL67_001685	0.032677	0.0782825	-0.272394
OL67_001686	0.0197096	0.0509464	-0.322552
OL67_001687	0.00379248	0.0123708	-0.786741	-0.109361	0.720812	-0.0496632	0.870985
OL67_001688	0.0305648	0.073848	0.467633	0.271291	0.691765	0.864183	0.211187
OL67_001689	0.0457022	0.103064	0.406763	0.205784	0.715924	0.201846	0.721121
OL67_001690	0.0220879	0.0560335	0.349175	0.369926	0.47293	0.54407	0.293185
OL67_001691	0.00367276	0.01201	0.552868	-0.084034	0.912672	-0.107759	0.888167
OL67_001692	0.885578	0.930456	-0.0299546
OL67_001693	0.760054	0.850951	-0.0723843	0.29556	0.716054	-0.235284	0.772079
OL67_001694	0.844522	0.90289	0.0512641
OL67_001695	0.956158	0.975495	0.00676174
OL67_001696	0.0476104	0.106218	-0.48237	-0.0111355	0.987113	0.261417	0.704826
OL67_001697	6.15203e-05	0.000305289	-0.887881	0.0789715	0.883402	0.0388596	0.942463
OL67_001698	0.0511197	0.112339	-0.277894	0.344088	0.343266	0.541945	0.139142
OL67_001699	0.749233	0.844086	0.04576
OL67_001700	5.39497e-06	3.23208e-05	0.830226
OL67_001701	2.95292e-05	0.000155914	0.969554
OL67_001702	0.443912	0.599424	-0.155545	0.0321857	0.975169	-3.17144	0.00388504
OL67_001703	0.2308	0.366184	0.353773
OL67_001704	0.730558	0.83037	0.179572	0.761215	0.122567	-1.31455	0.00974634
OL67_001705	0.497831	0.646788	0.252246
OL67_001706	0.0559442	0.121258	0.559964
OL67_001707	0.237912	0.374902	0.225285	-0.0769543	0.915834	1.02463	0.165126
OL67_001708	5.64734e-29	1.92789e-27	1.45631	0.354076	0.638988	0.659146	0.384316
OL67_001709	1.17122e-20	2.69654e-19	1.12871	1.3404	1.02931e-05	0.592413	0.0294741
OL67_001710	0.00521371	0.0162954	0.401292	-0.777953	0.103768	0.264736	0.573491
OL67_001711	0.58851	0.722296	0.0778217	-1.39716	0.00308059	-1.39623	0.00309813
OL67_001712	0.717651	0.82112	-0.0794029
OL67_001713	0.000121211	0.000565367	0.495735	-0.0899391	0.884189	-0.241791	0.69563
OL67_001714	0.000108253	0.000510943	0.481582	-0.378005	0.613256	-1.53563	0.0456149
OL67_001715	2.83751e-17	5.30026e-16	1.05775	0.162494	0.726056	-1.16386	0.0159962
OL67_001717	0.725767	0.82665	0.0496583
OL67_001718	5.7627e-06	3.41621e-05	-1.11195
OL67_001719	0.0660799	0.13919	-0.625739
OL67_001720	1.19269e-13	1.69894e-12	-1.65344
OL67_001721	7.74044e-16	1.2879e-14	-2.43937	-0.914909	0.0693247	1.97839	0.000264318
OL67_001722	3.65397e-07	2.63086e-06	-1.81811
OL67_001723	1.16556e-10	1.26803e-09	-2.28608
OL67_001724	0.0552741	0.120069	0.278965
OL67_001725	1.20522e-34	5.75022e-33	-1.61013	-3.22485	2.04075e-17	-2.10839	4.82066e-12
OL67_001727	0.00827178	0.024228	0.359851	-0.150906	0.755856	-0.192712	0.691446
OL67_001728	0.140129	0.252003	0.426611	-0.395521	0.703993	-2.03288	0.0568266
OL67_001729	0.508688	0.655096	0.080563	0.100102	0.780904	-0.436475	0.229737
OL67_001730	0.900368	0.940633	0.0174273	0.199538	0.56072	0.730373	0.0384534
OL67_001731	0.491801	0.641269	0.130274
OL67_001732	0.21088	0.342071	0.159964	0.0541401	0.890759	-0.0351414	0.928959
OL67_001733	0.0134842	0.0368766	0.28794	-0.0358383	0.949192	-0.346342	0.539101
OL67_001734	0.835438	0.899248	0.0325642	0.65445	0.207331	-0.834398	0.110349
OL67_001735	0.905691	0.944571	0.0111399	0.0219608	0.975074	0.130013	0.853279
OL67_001736	0.467576	0.619678	0.136461	0.0317608	0.926447	0.30683	0.375126
OL67_001737	0.965495	0.980098	0.00694879	0.228586	0.870081	-2.05052	0.148255
OL67_001738	0.0707111	0.147144	0.165894	0.117606	0.641779	-0.0486862	0.847089
OL67_001739	0.539112	0.680984	0.105396	-0.846407	0.0295179	-1.17761	0.00325634
OL67_001740	0.544505	0.685138	-0.0534727	-0.0806423	0.843571	-0.117493	0.773799
OL67_001741	0.615542	0.742475	-0.0592993	0.0492374	0.904442	0.667941	0.109763
OL67_001742	0.788311	0.869558	0.0277007	0.187077	0.738217	0.164804	0.768394
OL67_001743	0.637776	0.758436	0.0458126	0.401691	0.240709	-1.2555	0.000666259
OL67_001744	1.44558e-05	7.93969e-05	0.758748
OL67_001745	0.067791	0.142189	-0.204396	0.0992168	0.741859	0.684145	0.028113
OL67_001746	0.0883563	0.177339	-0.296899	-0.0997437	0.742083	0.753756	0.0169064
OL67_001747	0.0007068	0.002785	0.900398	0.0979565	0.882264	-0.482445	0.467358
OL67_001748	0.290543	0.436145	-0.222304	0.151637	0.748291	0.631675	0.186442
OL67_001749	5.26667e-05	0.000265681	-0.593472	-0.418742	0.282847	-3.3768	1.88302e-10
OL67_001750	0.00022404	0.000996805	-0.651624
OL67_001751	1.337e-34	6.303e-33	3.34669
OL67_001752	9.24026e-42	5.90185e-40	3.60847	0.0369026	0.925444	0.814051	0.0448859
OL67_001753	0.389571	0.544932	-0.135953
OL67_001754	6.55036e-07	4.5668e-06	-0.606048	0.162266	0.495801	-0.0719131	0.762152
OL67_001755	0.96534	0.980098	0.00527144	-0.0900719	0.905408	-1.36515	0.0781232
OL67_001756	0.520521	0.664281	0.0850575
OL67_001757	0.3873	0.542714	-0.199391	0.167762	0.586274	-0.608249	0.0541569
OL67_001758	0.00346777	0.0114437	0.290394	-0.0125141	0.969577	-0.0896603	0.784764
OL67_001759	0.770171	0.857671	-0.172497
OL67_001760	0.0963571	0.190027	-0.535808	-2.25934	0.00276639	0.60999	0.391082
OL67_001761	0.133715	0.243341	-0.252954	0.0644688	0.841118	-0.376991	0.245494
OL67_001762	0.278369	0.421546	0.218203
OL67_001763	0.860657	0.912504	0.0218769	-0.15058	0.809574	-0.250686	0.688506
OL67_001764	0.445691	0.601087	0.0872969
OL67_001765	0.0116802	0.0325728	-0.495608	-0.430669	0.290686	-1.19531	0.00520925
OL67_001766	0.204003	0.335109	-0.373534
OL67_001767	0.500406	0.649069	0.165449
OL67_001768	0.971233	0.983487	-0.00817898	-0.176462	0.590953	-0.00588264	0.985676
OL67_001769	0.104626	0.202096	0.362108	-0.0818863	0.916949	0.310949	0.692426
OL67_001770	0.573446	0.708975	0.113799	0.0752712	0.734445	0.21616	0.332814
OL67_001771	0.020619	0.0529859	0.451099	-0.637342	0.335458	0.251867	0.701901
OL67_001772	0.494185	0.643317	0.133351	0.0304573	0.950256	-1.89514	0.000397489
OL67_001773	1.14777e-20	2.658e-19	-2.32194	0.173017	0.696677	-2.07021	3.7989e-05
OL67_001774	0.733572	0.83232	-0.219751
OL67_001775	3.7877e-07	2.71903e-06	-0.892547	-0.578994	0.0865805	-0.890293	0.0102813
OL67_001776	0.756471	0.848859	-0.0634368	-0.398404	0.248119	-1.36182	0.000293701
OL67_001777	0.767683	0.855863	-0.0383883	-0.143398	0.735291	-1.84458	9.8828e-05
OL67_001778	0.398788	0.553775	-0.157269	-0.223575	0.471723	0.139918	0.651704
OL67_001779	0.133667	0.243341	0.243649
OL67_001780	0.265991	0.408265	-0.181132	-0.162041	0.674739	-0.0646687	0.866855
OL67_001781	3.06136e-12	4.00098e-11	0.727226	1.01203	0.251551	0.397072	0.650234
OL67_001782	2.55354e-83	7.22288e-81	-2.26539	-0.0214813	0.95319	-0.664467	0.0758422
OL67_001783	6.28736e-72	1.13172e-69	-2.48515	-0.243757	0.559944	-2.06166	1.6518e-05
OL67_001784	1.11141e-30	4.19161e-29	-1.67168	-0.29168	0.52418	-1.15179	0.0155917
OL67_001785	0.0707717	0.147193	-0.280215	-0.599465	0.00747235	-0.597794	0.00762422
OL67_001786	0.00831406	0.0243338	-0.653016
OL67_001787	8.37167e-11	9.26029e-10	1.19906	-0.199436	0.462992	0.552131	0.047371
OL67_001788	2.63507e-10	2.74602e-09	2.31018	0.437797	0.338227	-0.578408	0.207947
OL67_001789	0.00590231	0.0182176	0.68748
OL67_001790	0.499773	0.648729	0.167127	0.187617	0.741843	0.372129	0.514462
OL67_001791	0.419451	0.573558	-0.150263	0.149757	0.865912	-3.12822	0.00109658
OL67_001792	0.00031299	0.0013531	0.537123	0.108751	0.556299	-0.148135	0.423858
OL67_001793	0.000151472	0.000692645	0.590251	0.0969406	0.888452	1.03556	0.140091
OL67_001794	0.0599699	0.128232	-0.196571	0.62094	0.370705	-3.14323	5.33542e-05
OL67_001795	0.897107	0.93809	0.0167502	-0.107856	0.56488	-0.66123	0.001068
OL67_001796	0.00181269	0.00644368	-0.365362	1.07371	0.209296	-2.43216	0.00641512
OL67_001797	1.35295e-07	1.02834e-06	-0.838065
OL67_001798	0.15818	0.275703	-0.647738
OL67_001799	0.00057533	0.0023248	-0.706775	-0.0353535	0.910924	0.306021	0.335999
OL67_001800	5.77524e-05	0.000288762	-0.588034	-0.166199	0.559153	0.437226	0.129697
OL67_001801	0.0806484	0.164199	0.364654	0.301477	0.39517	0.705175	0.0516995
OL67_001802	0.413772	0.568345	0.129179
OL67_001803	0.167077	0.286915	-0.229594	-0.423935	0.260353	-0.746334	0.0516576
OL67_001804	0.944118	0.967716	0.0178602	-0.497309	0.296688	-0.459109	0.334798
OL67_001805	0.857783	0.910951	-0.0369905	-0.478608	0.205232	-0.706897	0.0647626
OL67_001806	0.619243	0.74603	0.307272
OL67_001807	0.991899	0.996279	-0.00249645
OL67_001808	0.0773886	0.158869	0.309596
OL67_001809	3.28561e-05	0.000171423	0.42163
OL67_001810	0.231087	0.366335	-0.143063	-1.86703	0.0208334	-1.54787	0.0526125
OL67_001811	7.90725e-27	2.42734e-25	3.68838
OL67_001812	9.42386e-43	6.43422e-41	4.3621	0.455989	0.570902	1.57805	0.0555174
OL67_001813	5.92101e-21	1.40402e-19	4.37785
OL67_001814	3.31849e-16	5.6159e-15	4.86668	0.748258	0.204339	0.332624	0.569057
OL67_001815	2.60122e-47	2.146e-45	5.02194	3.19283	0.000153653	-0.388438	0.609627
OL67_001816	8.69437e-24	2.3582e-22	5.62415
OL67_001817	5.16826e-13	7.0331e-12	5.81619	-0.459798	0.480574	2.88276	7.64276e-05
OL67_001818	6.34406e-42	4.11844e-40	5.99189	0.380735	0.582383	3.82528	2.65117e-06
OL67_001819	2.93879e-68	4.65505e-66	4.4091	3.42548	4.886e-05	3.4553	4.32914e-05
OL67_001820	7.68962e-18	1.50004e-16	6.06594	4.17154	4.80152e-08	3.61076	8.02366e-07
OL67_001821	1.05861e-30	4.03085e-29	6.03552	3.96416	1.22572e-05	0.987634	0.214299
OL67_001822	4.86141e-18	9.67395e-17	5.46993	3.43125	0.000120133	4.37845	3.24939e-06
OL67_001823	9.84183e-74	2.1652e-71	5.63586	3.25328	3.33271e-07	3.2496	3.40534e-07
OL67_001824	1.64279e-23	4.42549e-22	5.42768	1.53567	0.0505569	2.2883	0.00470956
OL67_001825	2.11337e-47	1.78063e-45	5.64079	-0.0772354	0.904654	-1.06662	0.10448
OL67_001826	1.53051e-27	4.81017e-26	5.2517	1.91123	0.00013546	2.35719	6.65763e-06
OL67_001827	2.11025e-53	2.03819e-51	4.1466	0.254628	0.693649	-0.080801	0.900427
OL67_001828	4.379e-56	4.8169e-54	4.34121	1.89731	0.00876267	2.60723	0.000526308
OL67_001829	0.575034	0.710494	0.0975981	0.0283943	0.966185	-0.421265	0.530517
OL67_001830	0.766834	0.855719	0.0529353	-0.00485153	0.991602	0.259356	0.574529
OL67_001831	1.02404e-10	1.12333e-09	1.09614	1.37809	0.0126354	0.560565	0.292528
OL67_001832	0.00991923	0.0284433	0.605134	0.106306	0.776716	-0.980245	0.0123766
OL67_001833	2.36542e-06	1.50354e-05	-0.853336	-0.37216	0.656194	-1.24179	0.142948
OL67_001834	0.712359	0.816954	-0.0525539	-0.00468903	0.988576	-2.3724	1.43802e-08
OL67_001835	0.275524	0.417877	0.230758	0.0115314	0.949939	0.399159	0.0352696
OL67_001836	0.323458	0.472829	0.12845	-0.43082	0.491499	-1.38974	0.0312664
OL67_001837	0.844049	0.902628	-0.0448744	0.358783	0.174308	0.188969	0.470105
OL67_001838	0.632441	0.75413	-0.111661
OL67_001839	0.850902	0.906945	-0.0215117	-0.499928	0.01605	0.224193	0.264489
OL67_001840	6.30145e-07	4.41659e-06	0.983516
OL67_001841	1.92889e-05	0.000104065	-0.910795	0.401674	0.0335304	0.786734	0.000115448
OL67_001842	0.000136793	0.000631352	-0.871817	0.230218	0.395791	-0.212571	0.432653
OL67_001843	0.271147	0.414093	-0.255425	0.289683	0.121492	0.0390926	0.831704
OL67_001844	0.207678	0.339136	-0.344173
OL67_001845	5.59269e-05	0.000280342	-0.958497	-0.778326	0.091778	-1.17448	0.0130039
OL67_001846	0.565854	0.701386	-0.060447	0.196848	0.49571	1.3789	2.64716e-05
OL67_001847	0.138484	0.249839	0.245535	0.519725	0.497374	3.03586	0.000301037
OL67_001848	0.0813287	0.165245	-0.344531	0.237178	0.318201	-0.412899	0.0865865
OL67_001849	1.40843e-32	5.93338e-31	-1.48251	-3.50394	2.11809e-13	-2.51264	1.1755e-09
OL67_001850	7.72667e-05	0.000376355	0.588025	2.11242	0.142222	-1.68431	0.239352
OL67_001851	0.188894	0.316823	-0.294218
OL67_001852	0.527657	0.671009	0.142677
OL67_001853	0.91923	0.954418	0.0368348
OL67_001854	0.0079913	0.0236161	0.423105
OL67_001855	0.590587	0.723839	0.144409
OL67_001856	8.58328e-06	4.93321e-05	1.07699
OL67_001857	4.75272e-19	9.85381e-18	1.76073	0.804991	0.112763	-2.59612	7.32055e-06
OL67_001858	0.781739	0.864729	-0.0799995
OL67_001859	0.998668	0.999233	-0.000266551
OL67_001860	0.033273	0.0794698	-0.455822
OL67_001861	0.153149	0.269302	-0.497293
OL67_001862	0.624455	0.749119	-0.171672
OL67_001863	0.109856	0.209323	0.326054
OL67_001864	0.0424174	0.0966472	0.37368	-0.331127	0.465157	-2.27705	1.21769e-05
OL67_001865	0.116403	0.219086	-0.284978	0.450786	0.487072	-0.0599892	0.926065
OL67_001866	0.280587	0.424093	0.23829
OL67_001868	0.0788091	0.161284	0.274429	-0.177677	0.897815	-0.106701	0.938522
OL67_001869	0.101689	0.198397	-0.203592	-0.258113	0.401083	-0.761487	0.0168724
OL67_001870	0.546525	0.685895	-0.118368	0.158779	0.579213	0.840166	0.00542271
OL67_001871	2.61331e-09	2.42928e-08	0.869713
OL67_001872	0.185885	0.313237	0.216219	-0.0725975	0.860661	-0.289486	0.485376
OL67_001873	0.962449	0.978762	-0.0144824
OL67_001874	0.169307	0.290492	-0.287336	-0.426124	0.430241	-2.13065	0.00031512
OL67_001875	0.0585459	0.126001	-0.322358	-0.397709	0.420473	0.406765	0.41007
OL67_001876	1.78805e-08	1.51621e-07	-0.65405	-0.461516	0.04503	-0.274934	0.223966
OL67_001877	0.353273	0.504857	-0.182322	0.430208	0.492486	-1.43385	0.026711
OL67_001878	5.46429e-12	6.84766e-11	0.815312	2.36899	0.00705461	0.15234	0.85516
OL67_001879	0.69639	0.804465	-0.0402695	0.147216	0.65317	-1.04971	0.00265327
OL67_001880	0.00999407	0.0285644	-0.495953	-0.286398	0.694288	1.32467	0.0752105
OL67_001881	3.77721e-10	3.79639e-09	-1.13523	-0.384493	0.0529184	0.469846	0.0194867
OL67_001882	0.0649387	0.137004	-0.568564
OL67_001883	0.117361	0.220156	-0.577211	-0.176149	0.7767	0.0896797	0.88514
OL67_001884	0.664505	0.780843	-0.132404
OL67_001885	0.02254	0.0568525	-0.751063
OL67_001886	0.00197992	0.00700042	-0.646461
OL67_001887	3.08257e-05	0.000161896	-0.938741	-0.0638664	0.914294	-0.671191	0.262258
OL67_001888	0.00353407	0.0116044	-0.647881	-0.272227	0.577293	0.565708	0.250195
OL67_001889	0.0328998	0.0786734	-0.483789
OL67_001890	0.101613	0.198397	-0.246968	0.37179	0.389686	-0.290402	0.500784
OL67_001891	0.00254741	0.00868883	-0.478576	0.293707	0.408425	-1.48018	0.000162277
OL67_001892	0.0905137	0.180741	0.320259	0.796532	0.12911	-0.121584	0.813899
OL67_001893	0.724317	0.825408	0.0683053	0.129387	0.586363	-0.0218956	0.926486
OL67_001894	9.73385e-05	0.00046441	0.936332	-0.214185	0.648608	-1.99323	0.000135502
OL67_001895	0.00111016	0.00413975	0.476461
OL67_001896	0.335271	0.485278	0.158809	0.107825	0.852656	-0.364975	0.530611
OL67_001897	0.834877	0.898889	0.0222371	0.152385	0.519089	-0.179406	0.448321
OL67_001898	0.843796	0.902628	0.021902	0.43838	0.406149	-1.45175	0.00854181
OL67_001899	0.969691	0.982342	0.00530981	-1.18877	2.16383e-05	-1.64885	6.74555e-08
OL67_001900	0.837755	0.900733	-0.0345837	-0.980779	0.00013969	-0.49872	0.0367939
OL67_001901	0.49998	0.648729	-0.240691	-2.20606	0.00172619	-2.36029	0.000892188
OL67_001902	0.112817	0.213865	-0.285389	1.08647	0.214848	0.422149	0.62666
OL67_001903	0.932829	0.962732	-0.0123143	-0.77652	0.192646	-1.28859	0.0341032
OL67_001904	0.68248	0.794187	0.0520907	-0.116495	0.86727	-1.30589	0.0673278
OL67_001905	1.34042e-05	7.42389e-05	1.01507	0.772367	0.130405	0.823121	0.10774
OL67_001906	0.443608	0.599347	0.156325	0.854673	0.067252	0.370757	0.418327
OL67_001907	0.154262	0.270745	-0.264017	-0.0594402	0.872433	0.345535	0.353469
OL67_001908	0.000203743	0.000911662	-0.507306	3.34409	3.06813e-08	0.442662	0.357544
OL67_001909	0.0190053	0.0494487	-0.433189
OL67_001910	0.0988245	0.194117	0.334862	-0.0865196	0.856442	-2.13907	6.8675e-05
OL67_001911	0.0119047	0.0331057	0.551711	-0.0487183	0.878613	-1.00449	0.00311435
OL67_001912	0.169087	0.29024	0.330632	-0.572006	0.33681	-1.88697	0.00279615
OL67_001913	0.0082285	0.0241907	0.420944	0.0156898	0.970183	0.0679897	0.87135
OL67_001914	6.96263e-07	4.80349e-06	-0.642803	0.195518	0.662512	-0.74116	0.104012
OL67_001915	6.81776e-07	4.72826e-06	-0.60919	-1.12406	0.115955	-4.52114	1.66992e-07
OL67_001916	0.950961	0.972072	0.0115697
OL67_001917	0.00228411	0.00789963	-0.515096
OL67_001918	0.000847911	0.0032631	-0.762001
OL67_001919	0.0015118	0.00548738	-3.65685
OL67_001920	0.0323381	0.0776585	-0.39841	-0.493231	0.364905	1.40719	0.0128887
OL67_001921	0.137306	0.248394	0.289805
OL67_001922	4.56954e-07	3.2429e-06	0.6743	0.678502	0.203434	-0.415498	0.432788
OL67_001923	1.70793e-06	1.10153e-05	1.08833	1.59307	0.0321399	-0.601772	0.405192
OL67_001924	4.78945e-07	3.38683e-06	0.989292	0.394469	0.399955	0.781371	0.100251
OL67_001925	0.190135	0.3185	0.318931
OL67_001926	0.561579	0.696914	-0.09236
OL67_001927	0.151123	0.266807	-0.191895	0.794052	0.161252	-0.53886	0.338168
OL67_001928	0.0178214	0.0467348	-0.571625
OL67_001929	0.236684	0.373414	-0.361757
OL67_001930	0.51678	0.662215	-0.141588
OL67_001931	1.11594e-11	1.3432e-10	1.07171
OL67_001932	0.000265658	0.0011715	-0.784038
OL67_001933	0.398745	0.553775	-0.322982
OL67_001934	0.137163	0.248394	0.305009
OL67_001935	5.078e-05	0.000257147	-0.722885	0.206237	0.360291	0.721999	0.00256116
OL67_001936	0.25872	0.400051	-0.121922	0.623024	0.163422	-0.909306	0.0450809
OL67_001937	0.146583	0.260066	0.369676
OL67_001938	0.975649	0.98588	0.00661688	-0.0497341	0.92979	0.222591	0.693631
OL67_001939	0.577103	0.71194	0.0894765	0.00776596	0.980074	-0.417062	0.1853
OL67_001940	0.200427	0.330981	0.304779	0.128479	0.644506	0.446249	0.114843
OL67_001941	0.141777	0.254444	-0.248218	1.22354	0.0710332	-0.190829	0.773322
OL67_001942	0.489459	0.639478	-0.102135	1.00409	0.193858	-0.394071	0.606475
OL67_001943	0.272937	0.415574	-0.0916777	0.0899616	0.885609	-0.0179005	0.97716
OL67_001944	0.761848	0.852478	0.026008	0.21232	0.547632	0.276856	0.433812
OL67_001945	0.267595	0.410092	0.155002	-0.359365	0.562628	0.790653	0.206817
OL67_001946	0.733745	0.83232	0.0609467	0.0191071	0.943728	0.42683	0.121137
OL67_001947	0.242233	0.380049	-0.115292	0.0479839	0.896734	-0.497473	0.183883
OL67_001948	0.058215	0.125562	0.348955	-0.169634	0.844623	-0.417386	0.63012
OL67_001949	0.034892	0.0825167	0.284263	-0.208049	0.599412	-1.00304	0.0150349
OL67_001950	1.04329e-06	6.90872e-06	0.791135
OL67_001951	0.123623	0.22876	-0.338149
OL67_001952	0.419762	0.573786	-0.0854302	0.141628	0.702759	0.857487	0.0256481
OL67_001953	0.689055	0.798787	-0.0644314	0.0650806	0.892077	0.561764	0.246005
OL67_001954	0.210719	0.341986	-0.116622	-0.382397	0.428517	0.522434	0.28123
OL67_001955	0.0427626	0.0973218	0.336415	0.128873	0.613934	-0.545438	0.0380836
OL67_001956	0.685582	0.79616	-0.0551836	0.852466	0.502292	-4.29341	0.00161375
OL67_001957	0.991002	0.996032	0.00175191
OL67_001958	0.515031	0.660896	-0.137176	-0.166549	0.769877	0.412174	0.470461
OL67_001959	0.372092	0.526056	-0.13768	-0.0570526	0.803621	-0.614669	0.0105638
OL67_001960	0.114859	0.217005	0.298071	-0.514196	0.445775	-0.269879	0.688134
OL67_001961	0.0115907	0.032369	0.297032	0.787373	0.255268	1.55681	0.0282978
OL67_001962	1.25683e-11	1.50819e-10	-2.43855	-1.19984	0.052704	-1.05952	0.0853285
OL67_001963	1.58365e-24	4.5117e-23	-2.54406
OL67_001964	3.16577e-08	2.59018e-07	-1.46471
OL67_001965	0.753609	0.847411	0.0796253	0.239495	0.66757	0.569229	0.310262
OL67_001966	0.049062	0.108867	-0.283484
OL67_001967	0.00648433	0.0197068	0.638969	-0.520991	0.409669	-0.337477	0.592265
OL67_001968	0.00104361	0.00392469	1.08753	1.51079	0.0130309	-0.568549	0.331897
OL67_001969	2.43231e-06	1.53865e-05	1.01488	0.35439	0.375096	0.604474	0.134336
OL67_001970	0.145559	0.25883	0.56353
OL67_001971	0.179912	0.304727	0.265392	1.10959	0.299162	-0.612083	0.564768
OL67_001972	0.635581	0.75681	0.163612	-0.31647	0.582558	-2.5356	8.23447e-05
OL67_001973	0.47106	0.623045	-0.339204
OL67_001974	0.131881	0.240335	1.04958
OL67_001975	0.971318	0.983487	0.0231696
OL67_001976	0.963036	0.978856	0.0182017
OL67_001977	0.14053	0.252609	0.350452
OL67_001978	0.285855	0.430576	0.371721
OL67_001979	0.594754	0.726473	0.207975
OL67_001980	0.127561	0.23415	-1.19927
OL67_001981	0.992626	0.996297	0.0053741
OL67_001982	0.143315	0.255873	0.443112
OL67_001983	0.161828	0.280037	0.732349
OL67_001984	0.214627	0.346201	0.492492
OL67_001985	0.340188	0.490406	0.60014
OL67_001986	0.831906	0.897888	0.207704
OL67_001987	0.618544	0.745415	-0.539662
OL67_001988	0.631837	0.75398	0.486255
OL67_001989	0.541014	0.682732	0.93246
OL67_001990	0.383352	0.53818	-0.699108
OL67_001991	0.713443	0.81796	-0.555723
OL67_001992	0.71981	0.822403	0.15792
OL67_001993	0.929549	0.96085	0.0260437
OL67_001994	0.523789	0.667161	-0.200814
OL67_001995	0.109134	0.208696	0.768856
OL67_001996	0.245464	0.384053	0.507626
OL67_001997	0.419298	0.573548	0.407338
OL67_001998	0.940492	0.966291	-0.0802691
OL67_001999	0.381257	0.536333	0.69619
OL67_002000	0.33576	0.485577	1.07884	0.540733	0.577234	-2.85452	0.00530377
OL67_002001	0.30004	0.447517	0.866572
OL67_002002	0.351388	0.502889	-0.981014
OL67_002003	0.762722	0.852974	0.579783
OL67_002004	0.769723	0.857412	0.256466
OL67_002005	0.954978	0.975495	0.0482442
OL67_002006	0.196848	0.326979	-0.537924
OL67_002007	0.532879	0.675913	-0.209358
OL67_002008	0.817927	0.888855	-0.041994
OL67_002009	0.443039	0.598783	-0.230088
OL67_002010	0.193468	0.322718	0.395635
OL67_002011	0.944989	0.967716	0.015126	-1.15401	0.075426	-1.214	0.0620475
OL67_002012	0.825216	0.892862	-0.131578
OL67_002013	0.0503535	0.111148	-1.40305
OL67_002014	0.0883149	0.177339	0.411216	-0.59187	0.329231	1.03435	0.0925165
OL67_002015	0.0194855	0.0505094	1.90555
OL67_002016	0.62258	0.747776	0.470476
OL67_002017	0.00985709	0.0283061	1.44657
OL67_002018	8.6745e-10	8.39879e-09	1.18157
OL67_002019	7.6415e-11	8.50009e-10	1.2026	5.32562	2.88184e-09	0.970178	0.161896
OL67_002020	2.17544e-13	3.04408e-12	0.782764	1.13227	0.0192438	1.70494	0.000740066
OL67_002021	0.0506904	0.111643	0.608815	1.10364	0.0694638	0.666313	0.265994
OL67_002022	0.00028871	0.00126052	-0.715643	1.21341	0.00297775	1.05799	0.00862585
OL67_002023	0.0030071	0.0100491	-0.648696
OL67_002024	0.0974109	0.191819	0.28129	0.344581	0.591393	-1.3021	0.0480916
OL67_002025	0.161298	0.279467	0.192915	-0.0382179	0.921472	0.800845	0.0447458
OL67_002026	7.54994e-27	2.33576e-25	-2.22088
OL67_002027	4.75924e-69	7.85275e-67	-2.61388	-0.720799	0.133302	-1.85119	0.00035778
OL67_002028	3.45308e-143	2.73484e-140	-2.53974	-1.63066	2.74995e-05	-0.998622	0.00565741
OL67_002029	0.00358002	0.0117358	0.588513
OL67_002030	0.184337	0.310892	-0.2316	-0.560764	0.392821	-0.136198	0.834792
OL67_002031	0.845396	0.903582	0.0197861	0.259715	0.503726	-0.106218	0.783944
OL67_002032	0.201346	0.332082	-0.207202	0.263436	0.355986	0.163693	0.564826
[truncated: 2,006 more rows]

## Sheet: EggNOG_results
#query_name	seed_eggNOG_ortholog	seed_ortholog_evalue	seed_ortholog_score	best_tax_level	Preferred_name	GOs	EC	KEGG_ko	KEGG_Pathway	KEGG_Module	KEGG_Reaction	KEGG_rclass	BRITE	KEGG_TC	CAZy	BiGG_Reaction
OL67_000001	391619.PGA1_c00010	4.9e-268	929.9	Phaeobacter	dnaA	GO:0003674,GO:0003676,GO:0003677,GO:0003688,GO:0003690,GO:0005488,GO:0005575,GO:0005622,GO:0005623,GO:0005737,GO:0005886,GO:0006139,GO:0006259,GO:0006260,GO:0006261,GO:0006270,GO:0006725,GO:0006807,GO:0008150,GO:0008152,GO:0009058,GO:0009059,GO:0009987,GO:0016020,GO:0034641,GO:0034645,GO:0043170,GO:0043565,GO:0044237,GO:0044238,GO:0044249,GO:0044260,GO:0044424,GO:0044464,GO:0046483,GO:0071704,GO:…		ko:K02313	ko02020,ko04112,map02020,map04112				ko00000,ko00001,ko03032,ko03036				Bacteria	1MU5H@1224,2TT03@28211,34E9J@302485,COG0593@1,COG0593@2	NA|NA|NA	L	it binds specifically double-stranded DNA at a 9 bp consensus (dnaA box) 5'-TTATC CA A CA A-3'. DnaA binds to ATP and to acidic phospholipids
OL67_000002	391619.PGA1_c00020	3.4e-200	704.1	Phaeobacter	dnaN		2.7.7.7	ko:K02338	ko00230,ko00240,ko01100,ko03030,ko03430,ko03440,map00230,map00240,map01100,map03030,map03430,map03440	M00260	R00375,R00376,R00377,R00378	RC02795	ko00000,ko00001,ko00002,ko01000,ko03032,ko03400				Bacteria	1MVD9@1224,2TSRZ@28211,34EDK@302485,COG0592@1,COG0592@2	NA|NA|NA	L	Confers DNA tethering and processivity to DNA polymerases and other proteins. Acts as a clamp, forming a ring around DNA (a reaction catalyzed by the clamp-loading complex) which diffuses in an ATP-independent manner freely and bidirectionally along dsDNA. Initially characterized for its ability to contact the catalytic subunit of DNA polymerase III (Pol III), a complex, multichain enzyme respons…
OL67_000003	391619.PGA1_c00030	1.1e-198	699.1	Phaeobacter	recF	GO:0000731,GO:0005575,GO:0005622,GO:0005623,GO:0005737,GO:0005829,GO:0005886,GO:0006139,GO:0006259,GO:0006281,GO:0006302,GO:0006725,GO:0006807,GO:0006950,GO:0006974,GO:0008150,GO:0008152,GO:0009058,GO:0009059,GO:0009987,GO:0016020,GO:0018130,GO:0019438,GO:0033554,GO:0034641,GO:0034645,GO:0034654,GO:0043170,GO:0044237,GO:0044238,GO:0044249,GO:0044260,GO:0044271,GO:0044424,GO:0044444,GO:0044464,GO:…		ko:K03629,ko:K07459	ko03440,map03440				ko00000,ko00001,ko03400				Bacteria	1MX8N@1224,2TQRD@28211,34E9U@302485,COG1195@1,COG1195@2	NA|NA|NA	L	it is required for DNA replication and normal SOS inducibility. RecF binds preferentially to single-stranded, linear DNA. It also seems to bind ATP
OL67_000004	391619.PGA1_c00040	2.6e-109	401.4	Phaeobacter	leuE												Bacteria	1RAI3@1224,2U7PZ@28211,34ET9@302485,COG1280@1,COG1280@2	NA|NA|NA	E	LysE type translocator
OL67_000005	391619.PGA1_c00050	2.1e-95	355.1	Phaeobacter				ko:K22107					ko00000,ko03000				Bacteria	1RD6D@1224,2U7SJ@28211,34FMG@302485,COG1309@1,COG1309@2	NA|NA|NA	K	Bacterial regulatory proteins, tetR family
OL67_000006	391619.PGA1_c00060	4.9e-105	387.1	Phaeobacter	ycaK		1.6.5.2	ko:K00355	ko00130,ko01110,ko05200,ko05225,ko05418,map00130,map01110,map05200,map05225,map05418		R02964,R03643,R03816	RC00819	ko00000,ko00001,ko01000				Bacteria	1RA5X@1224,2U7JU@28211,34FK8@302485,COG2249@1,COG2249@2	NA|NA|NA	S	Flavodoxin-like fold
OL67_000007	1423144.Gal_00007	0.0	1588.5	Phaeobacter	gyrB	GO:0000166,GO:0003674,GO:0003676,GO:0003677,GO:0003824,GO:0003916,GO:0003918,GO:0005488,GO:0005524,GO:0005575,GO:0005622,GO:0005623,GO:0005737,GO:0005829,GO:0006139,GO:0006259,GO:0006265,GO:0006351,GO:0006725,GO:0006807,GO:0006996,GO:0007059,GO:0008094,GO:0008144,GO:0008150,GO:0008152,GO:0009058,GO:0009059,GO:0009295,GO:0009330,GO:0009987,GO:0010467,GO:0016043,GO:0016070,GO:0016462,GO:0016787,GO:…	5.99.1.3	ko:K02470					ko00000,ko01000,ko03032,ko03400				Bacteria	1MVKT@1224,2TRBK@28211,34EFT@302485,COG0187@1,COG0187@2	NA|NA|NA	L	A type II topoisomerase that negatively supercoils closed circular double-stranded (ds) DNA in an ATP-dependent manner to modulate DNA topology and maintain chromosomes in an underwound state. Negative supercoiling favors strand separation, and DNA replication, transcription, recombination and repair, all of which involve strand separation. Also able to catalyze the interconversion of other topol…
OL67_000008	391619.PGA1_c00080	3.4e-120	438.0	Phaeobacter													Bacteria	1RAGK@1224,28NM0@1,2U5H6@28211,2ZBMM@2,34FXN@302485	NA|NA|NA
OL67_000009	391619.PGA1_c00090	6.6e-209	733.0	Phaeobacter			3.2.1.17	ko:K01185,ko:K02030,ko:K04043,ko:K16291	ko03018,ko04212,ko05152,map03018,map04212,map05152	M00236			ko00000,ko00001,ko00002,ko01000,ko01002,ko01011,ko02000,ko03019,ko03029,ko03110,ko04147	1.A.33.1,3.A.1.3			Bacteria	1N3UB@1224,2U3GV@28211,34EQ1@302485,COG0834@1,COG0834@2,COG1652@1,COG1652@2	NA|NA|NA	ET	Lysin motif
OL67_000010	1423144.Gal_00010	1e-198	699.1	Phaeobacter			3.2.1.17	ko:K01185,ko:K02030,ko:K04043,ko:K16291	ko03018,ko04212,ko05152,map03018,map04212,map05152	M00236			ko00000,ko00001,ko00002,ko01000,ko01002,ko01011,ko02000,ko03019,ko03029,ko03110,ko04147	1.A.33.1,3.A.1.3			Bacteria	1N3UB@1224,2U07Y@28211,34EY9@302485,COG0834@1,COG0834@2,COG1652@1,COG1652@2	NA|NA|NA	ET	Bacterial extracellular solute-binding proteins, family 3
OL67_000018	1423144.Gal_00018	6.9e-256	889.4	Phaeobacter													Bacteria	1MU2N@1224,2TQND@28211,34F6T@302485,COG0161@1,COG0161@2	NA|NA|NA	E	Aminotransferase class-III
OL67_000019	391619.PGA1_c32290	4.6e-138	497.3	Phaeobacter													Bacteria	1R6KN@1224,2U0B7@28211,34FTU@302485,COG1414@1,COG1414@2	NA|NA|NA	K	helix_turn_helix isocitrate lyase regulation
OL67_000020	391619.PGA1_c32280	6.7e-157	560.1	Phaeobacter													Bacteria	1MWSC@1224,2TR7E@28211,34FB0@302485,COG3181@1,COG3181@2	NA|NA|NA	S	Tripartite tricarboxylate transporter family receptor
OL67_000021	391619.PGA1_c32270	1.4e-90	339.0	Phaeobacter													Bacteria	1RJA0@1224,2BVI3@1,2U9P8@28211,32QWF@2,34FW7@302485	NA|NA|NA	S	Tripartite tricarboxylate transporter TctB family
OL67_000022	391619.PGA1_c32260	4.8e-266	923.3	Phaeobacter				ko:K07793	ko02020,map02020				ko00000,ko00001,ko02000	2.A.80.1			Bacteria	1MUKR@1224,2TR4Q@28211,34DZW@302485,COG3333@1,COG3333@2	NA|NA|NA	S	Tripartite tricarboxylate transporter TctA family
OL67_000023	1423144.Gal_00023	5.2e-265	919.8	Phaeobacter	puuC		1.2.1.3,1.2.1.99	ko:K00128,ko:K09472	ko00010,ko00053,ko00071,ko00280,ko00310,ko00330,ko00340,ko00380,ko00410,ko00561,ko00620,ko00625,ko00903,ko00981,ko01100,ko01110,ko01120,ko01130,map00010,map00053,map00071,map00280,map00310,map00330,map00340,map00380,map00410,map00561,map00620,map00625,map00903,map00981,map01100,map01110,map01120,map01130	M00135,M00136	R00264,R00631,R00710,R00904,R01752,R01986,R02549,R02678,R02940,R02957,R03283,R03869,R04065,R04506,R04903,R05050,R05237,R05238,R05286,R06366,R07417,R07418,R08146	RC00047,RC00071,RC00080,RC00186,RC00218,RC00242,RC00816,RC01500	ko00000,ko00001,ko00002,ko01000				Bacteria	1MU1V@1224,2TQR1@28211,34DWY@302485,COG1012@1,COG1012@2	NA|NA|NA	C	Aldehyde dehydrogenase family
OL67_000024	1423144.Gal_00024	2.3e-229	801.2	Phaeobacter													Bacteria	1MX45@1224,2TUHA@28211,34FA5@302485,COG5441@1,COG5441@2	NA|NA|NA	S	Uncharacterised protein family (UPF0261)
OL67_000025	391619.PGA1_c32230	6.3e-61	240.0	Phaeobacter	hpcD		4.1.1.68,5.3.3.10	ko:K01826,ko:K05921	ko00350,ko01120,ko01220,map00350,map01120,map01220	M00533	R04134,R04379,R04380,R04482	RC01085,RC01141,RC01162,RC02669	ko00000,ko00001,ko00002,ko01000			iECIAI1_1343.ECIAI1_4572,iECO103_1326.ECO103_5133,iEKO11_1354.EKO11_3963,iEcHS_1320.EcHS_A4581,iSBO_1134.SBO_4409,iSbBS512_1146.SbBS512_E4887	Bacteria	1RB8A@1224,2U5N5@28211,34FU0@302485,COG3232@1,COG3232@2	NA|NA|NA	G	5-carboxymethyl-2-hydroxymuconate isomerase
OL67_000026	391619.PGA1_c32220	1.4e-286	991.5	Phaeobacter	hpaE		1.2.1.60	ko:K00151	ko00350,ko01120,ko01220,map00350,map01120,map01220	M00533	R04418	RC00254	ko00000,ko00001,ko00002,ko01000			iYL1228.KPN_04787	Bacteria	1MU1V@1224,2TQR1@28211,34F09@302485,COG1012@1,COG1012@2	NA|NA|NA	C	Aldehyde dehydrogenase family
OL67_000027	1423144.Gal_00027	2.2e-195	688.0	Phaeobacter	hpaD		1.13.11.2	ko:K00446	ko00361,ko00362,ko00622,ko00643,ko01100,ko01120,ko01220,map00361,map00362,map00622,map00643,map01100,map01120,map01220	M00569	R00816,R04089,R05295,R05404,R05406,R07795	RC00387,RC00643,RC01075,RC01364,RC01914	br01602,ko00000,ko00001,ko00002,ko01000				Bacteria	1MUWY@1224,2TTMJ@28211,34E4U@302485,COG0346@1,COG0346@2	NA|NA|NA	E	Glyoxalase/Bleomycin resistance protein/Dioxygenase superfamily
OL67_000028	1423144.Gal_00028	3.7e-154	550.8	Phaeobacter	MA20_16265		5.3.3.10	ko:K01826	ko00350,ko01120,ko01220,map00350,map01120,map01220	M00533	R04379,R04482	RC01141,RC01162	ko00000,ko00001,ko00002,ko01000				Bacteria	1MUPF@1224,2TQMB@28211,34E8X@302485,COG0179@1,COG0179@2	NA|NA|NA	Q	Fumarylacetoacetate (FAA) hydrolase family
OL67_000029	1423144.Gal_00029	1.3e-140	505.8	Phaeobacter	hpaH			ko:K02509	ko00350,ko01120,map00350,map01120		R04132,R06897	RC01615,RC02595	ko00000,ko00001,ko01000				Bacteria	1MVVV@1224,2TUWC@28211,34ENJ@302485,COG3971@1,COG3971@2	NA|NA|NA	Q	hydratase'
OL67_000030	1423144.Gal_00030	1.6e-172	612.1	Phaeobacter													Bacteria	1R9SS@1224,2U2B2@28211,34G5H@302485,COG2931@1,COG2931@2	NA|NA|NA	Q	Hint domain
OL67_000031	391619.PGA1_c32170	1.3e-23	115.2	Phaeobacter													Bacteria	1PRKR@1224,2ADBW@1,2V3VR@28211,3131B@2,34GKC@302485	NA|NA|NA
OL67_000032	1423144.Gal_00032	1.9e-177	628.2	Phaeobacter	yceA			ko:K07146					ko00000				Bacteria	1MUFV@1224,2TUB5@28211,34DR9@302485,COG1054@1,COG1054@2	NA|NA|NA	S	Rhodanese Homology Domain
OL67_000033	1423144.Gal_00033	3.7e-100	370.9	Phaeobacter	pncA	GO:0003674,GO:0003824,GO:0005488,GO:0005506,GO:0005575,GO:0005622,GO:0005623,GO:0005737,GO:0006139,GO:0006725,GO:0006732,GO:0006733,GO:0006753,GO:0006766,GO:0006767,GO:0006769,GO:0006793,GO:0006796,GO:0006807,GO:0008150,GO:0008152,GO:0008198,GO:0008936,GO:0009058,GO:0009108,GO:0009117,GO:0009165,GO:0009820,GO:0009987,GO:0016787,GO:0016810,GO:0016811,GO:0017144,GO:0018130,GO:0019362,GO:0019363,GO:…	2.7.11.1,3.5.1.19	ko:K08281,ko:K12132	ko00760,ko01100,map00760,map01100		R01268	RC00100	ko00000,ko00001,ko01000,ko01001			iE2348C_1286.E2348C_1895,iECs_1301.ECs2475,iZ_1308.Z2802	Bacteria	1MUGW@1224,2TRMB@28211,34DY1@302485,COG1335@1,COG1335@2	NA|NA|NA	Q	Isochorismatase family
OL67_000034	1423144.Gal_00034	0.0	1349.7	Phaeobacter													Bacteria	1R5EN@1224,2V7GX@28211,34DSU@302485,COG0745@1,COG0745@2,COG5002@1,COG5002@2	NA|NA|NA	T	Motif C-terminal to PAS motifs (likely to contribute to PAS structural domain)
OL67_000035	1423144.Gal_00035	3.7e-251	873.6	Phaeobacter	pncB	GO:0000183,GO:0001302,GO:0003674,GO:0003824,GO:0004516,GO:0005575,GO:0005622,GO:0005623,GO:0005634,GO:0005737,GO:0005829,GO:0006139,GO:0006325,GO:0006342,GO:0006348,GO:0006355,GO:0006725,GO:0006732,GO:0006733,GO:0006734,GO:0006753,GO:0006793,GO:0006796,GO:0006807,GO:0006950,GO:0006996,GO:0007568,GO:0007569,GO:0008150,GO:0008152,GO:0009058,GO:0009108,GO:0009117,GO:0009165,GO:0009266,GO:0009408,GO:…	6.3.4.21	ko:K00763	ko00760,ko01100,map00760,map01100		R01724	RC00033	ko00000,ko00001,ko01000			iAF1260.b0931,iBWG_1329.BWG_0783,iECDH10B_1368.ECDH10B_1001,iECDH1ME8569_1439.ECDH1ME8569_0882,iECIAI39_1322.ECIAI39_2216,iETEC_1333.ETEC_0999,iEcDH1_1363.EcDH1_2712,iEcSMS35_1347.EcSMS35_2189,iJO1366.b0931,iJR904.b0931,iUMNK88_1353.UMNK88_1085,iY75_1357.Y75_RS04840	Bacteria	1MV8U@1224,2TREY@28211,34E72@302485,COG1488@1,COG1488@2	NA|NA|NA	F	Catalyzes the synthesis of beta-nicotinate D- ribonucleotide from nicotinate and 5-phospho-D-ribose 1-phosphate at the expense of ATP
OL67_000036	1423144.Gal_00036	7.2e-267	926.0	Phaeobacter	aldA		1.2.1.3,1.2.1.8	ko:K00128,ko:K00130	ko00010,ko00053,ko00071,ko00260,ko00280,ko00310,ko00330,ko00340,ko00380,ko00410,ko00561,ko00620,ko00625,ko00903,ko00981,ko01100,ko01110,ko01120,ko01130,map00010,map00053,map00071,map00260,map00280,map00310,map00330,map00340,map00380,map00410,map00561,map00620,map00625,map00903,map00981,map01100,map01110,map01120,map01130	M00135,M00555	R00264,R00631,R00710,R00904,R01752,R01986,R02549,R02565,R02566,R02678,R02940,R02957,R03283,R03869,R04065,R04506,R04903,R05050,R05237,R05238,R05286,R06366,R08146	RC00047,RC00071,RC00080,RC00186,RC00218,RC00242,RC00816,RC01500	ko00000,ko00001,ko00002,ko01000				Bacteria	1MU1V@1224,2TQR1@28211,34EM5@302485,COG1012@1,COG1012@2	NA|NA|NA	C	Aldehyde dehydrogenase family
OL67_000037	391619.PGA1_c32110	5.5e-83	313.5	Phaeobacter													Bacteria	1RES5@1224,2U8ZU@28211,34GAE@302485,COG5628@1,COG5628@2	NA|NA|NA	S	Acetyltransferase (GNAT) family
OL67_000038	1423144.Gal_00038	4.6e-283	979.9	Phaeobacter	gsiA5			ko:K02031,ko:K02032	ko02024,map02024	M00239			ko00000,ko00001,ko00002,ko02000	3.A.1.5			Bacteria	1MU09@1224,2TQP0@28211,34EA5@302485,COG1123@1,COG4172@2	NA|NA|NA	P	Oligopeptide/dipeptide transporter, C-terminal region
OL67_000039	1423144.Gal_00039	5.3e-126	457.2	Phaeobacter	MA20_14685			ko:K02034	ko02024,map02024	M00239			ko00000,ko00001,ko00002,ko02000	3.A.1.5			Bacteria	1MWMX@1224,2TQZR@28211,34EPA@302485,COG1173@1,COG1173@2	NA|NA|NA	U	Binding-protein-dependent transport system inner membrane component
OL67_000040	1423144.Gal_00040	4.3e-164	583.9	Phaeobacter	gsiC			ko:K02033	ko02024,map02024	M00239			ko00000,ko00001,ko00002,ko02000	3.A.1.5			Bacteria	1MU8Z@1224,2TRH6@28211,34F9A@302485,COG0601@1,COG0601@2	NA|NA|NA	U	Binding-protein-dependent transport system inner membrane component
OL67_000041	1423144.Gal_00041	3.3e-236	823.9	Phaeobacter	acuC			ko:K04768					ko00000				Bacteria	1MU7P@1224,2TRGU@28211,34F1Z@302485,COG0123@1,COG0123@2	NA|NA|NA	BQ	Histone deacetylase domain
OL67_000042	1423144.Gal_00042	5.9e-277	959.5	Phaeobacter	gsiB			ko:K02035	ko02024,map02024	M00239			ko00000,ko00001,ko00002,ko02000	3.A.1.5			Bacteria	1MUZH@1224,2TU1J@28211,34EX5@302485,COG0747@1,COG0747@2	NA|NA|NA	E	Bacterial extracellular solute-binding proteins, family 5 Middle
OL67_000043	1423144.Gal_00043	9.8e-139	499.6	Phaeobacter	panB		2.1.2.11,6.3.2.1	ko:K00606,ko:K01918	ko00410,ko00770,ko01100,ko01110,map00410,map00770,map01100,map01110	M00119	R01226,R02473	RC00022,RC00096,RC00141,RC00200	ko00000,ko00001,ko00002,ko01000				Bacteria	1MU3B@1224,2TQT1@28211,34E3J@302485,COG0413@1,COG0413@2	NA|NA|NA	H	Catalyzes the reversible reaction in which hydroxymethyl group from 5,10-methylenetetrahydrofolate is transferred onto alpha-ketoisovalerate to form ketopantoate
OL67_000044	391619.PGA1_c32040	3.9e-148	530.8	Phaeobacter	panC	GO:0003674,GO:0003824,GO:0004592,GO:0005488,GO:0005515,GO:0005575,GO:0005622,GO:0005623,GO:0005737,GO:0005829,GO:0006082,GO:0006520,GO:0006573,GO:0006575,GO:0006732,GO:0006766,GO:0006767,GO:0006807,GO:0008150,GO:0008152,GO:0009058,GO:0009081,GO:0009108,GO:0009110,GO:0009987,GO:0015939,GO:0015940,GO:0016053,GO:0016874,GO:0016879,GO:0016881,GO:0019752,GO:0032787,GO:0033317,GO:0034641,GO:0042364,GO:…	6.3.2.1	ko:K01918	ko00410,ko00770,ko01100,ko01110,map00410,map00770,map01100,map01110	M00119	R02473	RC00096,RC00141	ko00000,ko00001,ko00002,ko01000			iECH74115_1262.ECH74115_0142,iECSP_1301.ECSP_0134,iECs_1301.ECs0137,iG2583_1286.G2583_0137,iZ_1308.Z0144	Bacteria	1MV1S@1224,2TS2D@28211,34EXE@302485,COG0414@1,COG0414@2	NA|NA|NA	H	Catalyzes the condensation of pantoate with beta-alanine in an ATP-dependent reaction via a pantoyl-adenylate intermediate
OL67_000045	391619.PGA1_c32030	9.8e-288	995.3	Phaeobacter	glpK	GO:0003674,GO:0003824,GO:0004370,GO:0005975,GO:0006066,GO:0006071,GO:0006793,GO:0006796,GO:0008150,GO:0008152,GO:0009987,GO:0016301,GO:0016310,GO:0016740,GO:0016772,GO:0016773,GO:0019400,GO:0019751,GO:0044237,GO:0044238,GO:0044262,GO:0044281,GO:0071704,GO:1901615	2.7.1.30	ko:K00864	ko00561,ko01100,ko03320,ko04626,map00561,map01100,map03320,map04626		R00847	RC00002,RC00017	ko00000,ko00001,ko01000,ko04147				Bacteria	1MUP7@1224,2TRD7@28211,34ET5@302485,COG0554@1,COG0554@2	NA|NA|NA	F	Key enzyme in the regulation of glycerol uptake and metabolism. Catalyzes the phosphorylation of glycerol to yield sn- glycerol 3-phosphate
OL67_000046	391619.PGA1_c32020	7.4e-236	822.8	Phaeobacter	MA20_42420		1.14.13.218	ko:K20940	ko00405,ko01130,map00405,map01130	M00835			ko00000,ko00001,ko00002,ko01000				Bacteria	1MXEW@1224,2TRRC@28211,34DZ7@302485,COG0654@1,COG0654@2	NA|NA|NA	CH	FAD binding domain
OL67_000047	1423144.Gal_00047	1.4e-106	392.1	Phaeobacter	idi	GO:0003674,GO:0003824,GO:0004452,GO:0005575,GO:0005622,GO:0005623,GO:0005737,GO:0006629,GO:0006644,GO:0006720,GO:0006793,GO:0006796,GO:0008150,GO:0008152,GO:0008299,GO:0008610,GO:0008654,GO:0009058,GO:0009240,GO:0009987,GO:0016853,GO:0016860,GO:0016863,GO:0019637,GO:0044237,GO:0044238,GO:0044249,GO:0044255,GO:0044424,GO:0044464,GO:0046490,GO:0071704,GO:0090407,GO:1901576	4.1.1.33,5.3.3.2	ko:K01597,ko:K01823	ko00900,ko01100,ko01110,ko01130,map00900,map01100,map01110,map01130	M00095,M00096,M00364,M00365,M00366,M00367	R01121,R01123	RC00453,RC00455	ko00000,ko00001,ko00002,ko01000				Bacteria	1R9YJ@1224,2U5P8@28211,34EE1@302485,COG1443@1,COG1443@2	NA|NA|NA	I	Catalyzes the 1,3-allylic rearrangement of the homoallylic substrate isopentenyl (IPP) to its highly electrophilic allylic isomer, dimethylallyl diphosphate (DMAPP)
OL67_000048	1423144.Gal_00048	9.8e-77	292.7	Phaeobacter	cycA			ko:K08738	ko00920,ko01100,ko01120,ko01524,ko02020,ko04115,ko04210,ko04214,ko04215,ko04932,ko05010,ko05012,ko05014,ko05016,ko05134,ko05145,ko05152,ko05161,ko05164,ko05167,ko05168,ko05200,ko05210,ko05222,ko05416,map00920,map01100,map01120,map01524,map02020,map04115,map04210,map04214,map04215,map04932,map05010,map05012,map05014,map05016,map05134,map05145,map05152,map05161,map05164,map05167,map05168,map05200,m…	M00595	R10151	RC03151,RC03152	ko00000,ko00001,ko00002	3.D.4.6			Bacteria	1N0S1@1224,2UC0E@28211,34FJ2@302485,COG3474@1,COG3474@2	NA|NA|NA	C	cytochrome
OL67_000049	391619.PGA1_c31990	8.1e-180	636.3	Phaeobacter	dmpA		3.4.11.19	ko:K01266					ko00000,ko01000,ko01002				Bacteria	1MWDP@1224,2TRDC@28211,34EA2@302485,COG3191@1,COG3191@2	NA|NA|NA	EQ	Peptidase family S58
OL67_000050	391619.PGA1_c31980	5.6e-130	470.3	Phaeobacter													Bacteria	1MUFX@1224,2TRWN@28211,34ECM@302485,COG1028@1,COG1028@2	NA|NA|NA	IQ	KR domain
OL67_000051	1423144.Gal_00051	9.1e-69	266.2	Phaeobacter	yaeJ	GO:0003674,GO:0003676,GO:0003723,GO:0003747,GO:0003824,GO:0004045,GO:0005488,GO:0006412,GO:0006414,GO:0006415,GO:0006417,GO:0006518,GO:0006807,GO:0008079,GO:0008135,GO:0008150,GO:0008152,GO:0009058,GO:0009059,GO:0009889,GO:0009987,GO:0010467,GO:0010468,GO:0010556,GO:0010608,GO:0016043,GO:0016150,GO:0016787,GO:0016788,GO:0019222,GO:0019538,GO:0022411,GO:0031323,GO:0031326,GO:0032268,GO:0032984,GO:…		ko:K15034					ko00000,ko03012				Bacteria	1RH75@1224,2U9M7@28211,34FFR@302485,COG1186@1,COG1186@2	NA|NA|NA	J	Mitochondrial ribosomal subunit protein
OL67_000052	1423144.Gal_00052	7.2e-107	393.3	Phaeobacter	yhhQ	GO:0005575,GO:0005623,GO:0005886,GO:0006139,GO:0006725,GO:0006807,GO:0006810,GO:0008150,GO:0008152,GO:0008616,GO:0009058,GO:0009116,GO:0009119,GO:0009163,GO:0009987,GO:0016020,GO:0018130,GO:0019438,GO:0034404,GO:0034641,GO:0034654,GO:0042455,GO:0043094,GO:0043174,GO:0044237,GO:0044238,GO:0044249,GO:0044271,GO:0044281,GO:0044283,GO:0044464,GO:0046116,GO:0046483,GO:0051179,GO:0051234,GO:0055085,GO:…		ko:K09125					ko00000				Bacteria	1MVQU@1224,2TRYN@28211,34F84@302485,COG1738@1,COG1738@2	NA|NA|NA	U	Involved in the import of queuosine (Q) precursors, required for Q precursor salvage
OL67_000053	1423144.Gal_00053	4.1e-167	594.0	Phaeobacter													Bacteria	1N7Y1@1224,2TTZW@28211,34ESH@302485,COG4246@1,COG4246@2	NA|NA|NA	S	Esterase-like activity of phytase
OL67_000054	1423144.Gal_00054	8.8e-170	602.8	Phaeobacter	mepA	GO:0000270,GO:0003674,GO:0003824,GO:0004175,GO:0006022,GO:0006023,GO:0006024,GO:0006508,GO:0006807,GO:0008150,GO:0008152,GO:0008233,GO:0009058,GO:0009059,GO:0009252,GO:0009273,GO:0009987,GO:0016787,GO:0019538,GO:0030203,GO:0034645,GO:0042221,GO:0042493,GO:0042546,GO:0043170,GO:0044036,GO:0044038,GO:0044085,GO:0044237,GO:0044238,GO:0044249,GO:0044260,GO:0050896,GO:0070011,GO:0070589,GO:0071554,GO:…		ko:K07261					ko00000,ko01000,ko01002,ko01011			iAPECO1_1312.APECO1_4236,iE2348C_1286.E2348C_2468,iECABU_c1320.ECABU_c26610,iECED1_1282.ECED1_2792,iECIAI39_1322.ECIAI39_2477,iECOK1_1307.ECOK1_2610,iECS88_1305.ECS88_2476,iEcSMS35_1347.EcSMS35_2485,iLF82_1304.LF82_1316,iNRG857_1313.NRG857_11790,iUMN146_1321.UM146_05170,iUTI89_1310.UTI89_C2613,ic_1306.c2874	Bacteria	1MU9I@1224,2TR3K@28211,34EK7@302485,COG3770@1,COG3770@2	NA|NA|NA	M	Penicillin-insensitive murein endopeptidase
OL67_000055	1423144.Gal_00055	3.6e-252	877.1	Phaeobacter	MA20_25070			ko:K06902	ko04138,map04138				ko00000,ko00001,ko02000,ko04131	2.A.1.24,9.A.15.1			Bacteria	1MWXB@1224,2TSCV@28211,34DZU@302485,COG2270@1,COG2270@2	NA|NA|NA	S	Vacuole effluxer Atg22 like
OL67_000056	1423144.Gal_00056	2.3e-107	394.8	Phaeobacter	fcbC		1.1.1.108	ko:K07107,ko:K12500,ko:K17735					ko00000,ko01000,ko01004				Bacteria	1RCSP@1224,2U6RM@28211,34EI0@302485,COG0824@1,COG0824@2	NA|NA|NA	S	Thioesterase-like superfamily
OL67_000057	1423144.Gal_00057	2.4e-41	174.5	Phaeobacter	yggT	GO:0005575,GO:0005623,GO:0005886,GO:0016020,GO:0044464,GO:0071944		ko:K02221					ko00000,ko02044				Bacteria	1N73Q@1224,2UFZR@28211,34FQI@302485,COG0762@1,COG0762@2	NA|NA|NA	S	YGGT family
OL67_000058	1423144.Gal_00058	0.0	1349.3	Phaeobacter	recQ		3.6.4.12	ko:K03654	ko03018,map03018				ko00000,ko00001,ko01000,ko03400				Bacteria	1MVGG@1224,2TS8B@28211,34EGU@302485,COG0514@1,COG0514@2	NA|NA|NA	L	RQC
OL67_000059	391619.PGA1_c31890	2.2e-134	485.0	Phaeobacter	yaaA	GO:0005575,GO:0005622,GO:0005623,GO:0005737,GO:0005829,GO:0006950,GO:0006979,GO:0008150,GO:0033194,GO:0042221,GO:0044424,GO:0044444,GO:0044464,GO:0050896,GO:1901700		ko:K09861					ko00000				Bacteria	1MUAF@1224,2TS11@28211,34EZQ@302485,COG3022@1,COG3022@2	NA|NA|NA	S	Peroxide stress protein YaaA
OL67_000060	1423144.Gal_00060	0.0	1328.2	Phaeobacter	gacS		2.7.13.3	ko:K07678,ko:K11527,ko:K20974	ko02020,ko02025,ko02026,ko05111,map02020,map02025,map02026,map05111	M00475,M00820			ko00000,ko00001,ko00002,ko01000,ko01001,ko02022				Bacteria	1NC9X@1224,2V309@28211,34F97@302485,COG0784@1,COG0784@2,COG5002@1,COG5002@2	NA|NA|NA	T	PAS fold
OL67_000061	1423144.Gal_00061	0.0	3386.7	Phaeobacter	yfhM	GO:0003674,GO:0004857,GO:0004866,GO:0005575,GO:0005623,GO:0005886,GO:0008150,GO:0009892,GO:0009897,GO:0009986,GO:0010466,GO:0010605,GO:0010951,GO:0016020,GO:0019222,GO:0030162,GO:0030234,GO:0030414,GO:0031224,GO:0031225,GO:0031226,GO:0031233,GO:0031323,GO:0031324,GO:0031362,GO:0032268,GO:0032269,GO:0043086,GO:0044092,GO:0044425,GO:0044459,GO:0044464,GO:0045861,GO:0046658,GO:0048519,GO:0048523,GO:…		ko:K06894					ko00000				Bacteria	1MV7J@1224,2TSAE@28211,34EYW@302485,COG2373@1,COG2373@2	NA|NA|NA	S	Alpha-2-Macroglobulin
OL67_000062	1423144.Gal_00062	0.0	1173.3	Phaeobacter	pbpC	GO:0003674,GO:0003824,GO:0005488,GO:0005575,GO:0008144,GO:0008150,GO:0008658,GO:0008955,GO:0016020,GO:0016021,GO:0016740,GO:0016757,GO:0016758,GO:0031224,GO:0031406,GO:0033218,GO:0033293,GO:0036094,GO:0043167,GO:0043168,GO:0043177,GO:0044425,GO:0048518,GO:0048522,GO:0050789,GO:0050794,GO:0051302,GO:0051781,GO:0065007,GO:0097159,GO:1901363,GO:1901681	2.4.1.129	ko:K05367	ko00550,map00550				ko00000,ko00001,ko01000,ko01003,ko01011		GT51	iE2348C_1286.E2348C_2802,iECO111_1330.ECO111_3243,iSF_1195.SF2565	Bacteria	1MUA9@1224,2TR2R@28211,34F0D@302485,COG4953@1,COG4953@2	NA|NA|NA	M	Penicillin-Binding Protein C-terminus Family
OL67_000063	1423144.Gal_00063	0.0	1331.6	Phaeobacter	MA20_44660												Bacteria	1MVWA@1224,2TQNQ@28211,34DR5@302485,COG5426@1,COG5426@2	NA|NA|NA	S	membrane
OL67_000064	1423144.Gal_00064	0.0	1832.4	Phaeobacter	MA20_44655												Bacteria	1MV77@1224,28H8H@1,2TSVV@28211,2Z7KE@2,34EYP@302485	NA|NA|NA	S	Aerotolerance regulator N-terminal
OL67_000065	1423144.Gal_00065	4.2e-164	583.9	Phaeobacter	MA20_44650			ko:K03924					ko00000,ko01000				Bacteria	1MWPG@1224,2TTDX@28211,34F3K@302485,COG1721@1,COG1721@2	NA|NA|NA	S	Protein of unknown function DUF58
OL67_000066	391619.PGA1_c31820	6e-180	636.7	Phaeobacter	moxR			ko:K03924					ko00000,ko01000				Bacteria	1MUFN@1224,2TR0T@28211,34F7Z@302485,COG0714@1,COG0714@2	NA|NA|NA	S	ATPase family associated with various cellular activities (AAA)
OL67_000067	1423144.Gal_00067	3.5e-111	407.5	Phaeobacter	MA20_44640			ko:K09986					ko00000				Bacteria	1RD5Q@1224,2U7DA@28211,34FFM@302485,COG3816@1,COG3816@2	NA|NA|NA	S	Protein of unknown function (DUF1285)
OL67_000068	1423144.Gal_00068	1.4e-141	508.8	Phaeobacter	hyi		5.3.1.22,5.3.1.35	ko:K01816,ko:K22131	ko00630,ko01100,map00630,map01100		R01394	RC00511	ko00000,ko00001,ko01000				Bacteria	1MV53@1224,2TSVI@28211,34DVU@302485,COG3622@1,COG3622@2	NA|NA|NA	G	Xylose isomerase-like TIM barrel
OL67_000069	1423144.Gal_00069	1.6e-39	168.3	Phaeobacter													Bacteria	1N7HM@1224,2BW28@1,2UFE9@28211,33184@2,34FYP@302485	NA|NA|NA	S	Protein of unknown function (DUF2798)
OL67_000070	1423144.Gal_00070	0.0	1822.0	Phaeobacter	polA	GO:0003674,GO:0003676,GO:0003677,GO:0003824,GO:0003887,GO:0004518,GO:0004527,GO:0005488,GO:0005575,GO:0005618,GO:0005622,GO:0005623,GO:0005737,GO:0005829,GO:0005886,GO:0006139,GO:0006259,GO:0006260,GO:0006261,GO:0006281,GO:0006284,GO:0006725,GO:0006807,GO:0006950,GO:0006974,GO:0008150,GO:0008152,GO:0008408,GO:0008409,GO:0009058,GO:0009059,GO:0009987,GO:0016020,GO:0016740,GO:0016772,GO:0016779,GO:…	2.7.7.7	ko:K02335	ko00230,ko00240,ko01100,ko03030,ko03410,ko03420,ko03440,map00230,map00240,map01100,map03030,map03410,map03420,map03440		R00375,R00376,R00377,R00378	RC02795	ko00000,ko00001,ko01000,ko03032,ko03400				Bacteria	1MU31@1224,2TRJF@28211,34F6H@302485,COG0258@1,COG0258@2,COG0749@1,COG0749@2	NA|NA|NA	L	In addition to polymerase activity, this DNA polymerase exhibits 5'-3' exonuclease activity
OL67_000071	391619.PGA1_c31770	0.0	1251.1	Phaeobacter	ydcR		2.7.7.65	ko:K21023	ko02025,map02025				ko00000,ko00001,ko01000				Bacteria	1MU2C@1224,2TQS3@28211,34DW3@302485,COG3300@1,COG3300@2,COG5001@1,COG5001@2	NA|NA|NA	T	Putative diguanylate phosphodiesterase
OL67_000072	391619.PGA1_c31760	2.3e-26	124.0	Phaeobacter	MA20_32275												Bacteria	1N7F4@1224,2UFVF@28211,34FXC@302485,COG4391@1,COG4391@2	NA|NA|NA	S	Zinc-finger domain
OL67_000073	1423144.Gal_00073	3.1e-170	604.4	Phaeobacter	yadG			ko:K01990,ko:K09695	ko02010,map02010	M00252,M00254			ko00000,ko00001,ko00002,ko02000	3.A.1,3.A.1.102			Bacteria	1MUW7@1224,2TR2Q@28211,34EJW@302485,COG1131@1,COG1131@2	NA|NA|NA	V	ATPases associated with a variety of cellular activities
OL67_000074	391619.PGA1_c31740	7.5e-59	233.0	Phaeobacter													Bacteria	1N1NT@1224,2CJ7A@1,2UCA0@28211,32S9D@2,34FTP@302485	NA|NA|NA
OL67_000075	1423144.Gal_00075	8.9e-136	489.6	Phaeobacter													Bacteria	1MWCP@1224,28INX@1,2U0Y7@28211,2Z8P0@2,34EET@302485	NA|NA|NA
OL67_000076	1423144.Gal_00076	3.1e-131	474.6	Phaeobacter													Bacteria	1MYYN@1224,2BMZ5@1,2U99W@28211,32GJ1@2,34FVF@302485	NA|NA|NA
OL67_000077	391619.PGA1_c31710	0.0	1980.3	Phaeobacter				ko:K02021,ko:K11085	ko02010,map02010				ko00000,ko00001,ko01000,ko02000	3.A.1.106,3.A.1.110,3.A.1.112,3.A.1.113,3.A.1.117,3.A.1.21			Bacteria	1MWTY@1224,2TRSY@28211,34GC4@302485,COG0664@1,COG0664@2,COG1132@1,COG1132@2,COG4988@1,COG4988@2	NA|NA|NA	COTV	Cyclic nucleotide-monophosphate binding domain
OL67_000078	391619.PGA1_c31700	4.1e-151	540.8	Phaeobacter				ko:K07052					ko00000				Bacteria	1QSFU@1224,2U5DX@28211,34F2Z@302485,COG1266@1,COG1266@2	NA|NA|NA	S	CAAX protease self-immunity
OL67_000079	1423144.Gal_00079	7.1e-175	619.8	Phaeobacter	accD	GO:0001676,GO:0003674,GO:0003676,GO:0003677,GO:0003723,GO:0003729,GO:0003824,GO:0003989,GO:0005488,GO:0005575,GO:0005622,GO:0005623,GO:0005737,GO:0006082,GO:0006417,GO:0006629,GO:0006631,GO:0006633,GO:0008150,GO:0008152,GO:0008270,GO:0008610,GO:0009058,GO:0009317,GO:0009329,GO:0009889,GO:0009890,GO:0009892,GO:0009987,GO:0010468,GO:0010556,GO:0010558,GO:0010605,GO:0010608,GO:0010629,GO:0016053,GO:…	2.1.3.15,6.4.1.2	ko:K01963	ko00061,ko00620,ko00640,ko00720,ko01100,ko01110,ko01120,ko01130,ko01200,ko01212,map00061,map00620,map00640,map00720,map01100,map01110,map01120,map01130,map01200,map01212	M00082,M00376	R00742,R04386	RC00040,RC00253,RC00367	ko00000,ko00001,ko00002,ko01000			iJN678.accD,iPC815.YPO2768,iUTI89_1310.UTI89_C2601	Bacteria	1MW8G@1224,2TRSH@28211,34DXW@302485,COG0777@1,COG0777@2	NA|NA|NA	I	Component of the acetyl coenzyme A carboxylase (ACC) complex. Biotin carboxylase (BC) catalyzes the carboxylation of biotin on its carrier protein (BCCP) and then the CO(2) group is transferred by the transcarboxylase to acetyl-CoA to form malonyl- CoA
OL67_000080	1423144.Gal_00080	1.3e-227	795.4	Phaeobacter	folC	GO:0003674,GO:0003824,GO:0004326,GO:0005575,GO:0005622,GO:0005623,GO:0005737,GO:0006082,GO:0006575,GO:0006725,GO:0006732,GO:0006760,GO:0006761,GO:0006807,GO:0008150,GO:0008152,GO:0008841,GO:0009058,GO:0009108,GO:0009396,GO:0009987,GO:0016053,GO:0016874,GO:0016879,GO:0016881,GO:0018130,GO:0019438,GO:0019752,GO:0034641,GO:0042398,GO:0042558,GO:0042559,GO:0043436,GO:0043603,GO:0043604,GO:0043648,GO:…	6.3.2.12,6.3.2.17	ko:K11754	ko00790,ko01100,map00790,map01100	M00126,M00841	R00942,R02237,R04241	RC00064,RC00090,RC00162	ko00000,ko00001,ko00002,ko01000			iAF987.Gmet_2475,iJN746.PP_1997,iSDY_1059.SDY_2514	Bacteria	1MVCH@1224,2TR64@28211,34E1R@302485,COG0285@1,COG0285@2	NA|NA|NA	H	Mur ligase middle domain
OL67_000081	391619.PGA1_c31670	7.5e-197	693.0	Phaeobacter	zapE	GO:0005575,GO:0005622,GO:0005623,GO:0005737,GO:0005739,GO:0005740,GO:0006091,GO:0006119,GO:0006123,GO:0006139,GO:0006163,GO:0006725,GO:0006753,GO:0006793,GO:0006796,GO:0006807,GO:0006996,GO:0007005,GO:0008150,GO:0008152,GO:0009056,GO:0009057,GO:0009060,GO:0009117,GO:0009123,GO:0009126,GO:0009141,GO:0009144,GO:0009150,GO:0009161,GO:0009167,GO:0009199,GO:0009205,GO:0009259,GO:0009987,GO:0015980,GO:…	3.6.4.7	ko:K06916,ko:K18798					ko00000,ko01000,ko03029,ko03036				Bacteria	1MUUW@1224,2TRG1@28211,34E38@302485,COG1485@1,COG1485@2	NA|NA|NA	S	AFG1-like ATPase
OL67_000082	1423144.Gal_00082	1.1e-223	782.3	Phaeobacter	MA20_42180												Bacteria	1MVHG@1224,2TRA4@28211,34E0T@302485,COG0477@1,COG2814@2	NA|NA|NA	EGP	Major Facilitator Superfamily
OL67_000083	1423144.Gal_00083	3.9e-170	604.0	Phaeobacter			4.3.1.12	ko:K01750	ko00330,ko01110,ko01130,ko01230,map00330,map01110,map01130,map01230		R00671	RC00354	ko00000,ko00001,ko01000				Bacteria	1MWH6@1224,2TSR9@28211,34FBF@302485,COG2423@1,COG2423@2	NA|NA|NA	E	Ornithine cyclodeaminase/mu-crystallin family
OL67_000084	391619.PGA1_c31640	1.9e-112	411.8	Phaeobacter			3.8.1.2	ko:K01560,ko:K07025	ko00361,ko00625,ko01100,ko01120,map00361,map00625,map01100,map01120		R05287	RC00697	ko00000,ko00001,ko01000				Bacteria	1RHAB@1224,2U7PV@28211,34DT1@302485,COG1011@1,COG1011@2	NA|NA|NA	S	Haloacid dehalogenase-like hydrolase
OL67_000085	1423144.Gal_00085	1.3e-168	599.0	Phaeobacter													Bacteria	1MXPW@1224,2U1CD@28211,34F2J@302485,COG0697@1,COG0697@2	NA|NA|NA	EG	EamA-like transporter family
OL67_000086	391619.PGA1_c31620	7.3e-77	293.1	Phaeobacter	yaiI			ko:K09768					ko00000				Bacteria	1RCZA@1224,2U997@28211,34DX9@302485,COG1671@1,COG1671@2	NA|NA|NA	S	Uncharacterized BCR, YaiI/YqxD family COG1671
OL67_000087	391619.PGA1_c31610	8.9e-281	972.2	Phaeobacter	sthA	GO:0005575,GO:0005618,GO:0005622,GO:0005623,GO:0005737,GO:0005829,GO:0005886,GO:0016020,GO:0030312,GO:0044424,GO:0044444,GO:0044464,GO:0071944	1.6.1.1	ko:K00322	ko00760,ko01100,map00760,map01100		R00112	RC00001	ko00000,ko00001,ko01000				Bacteria	1MVVE@1224,2TSG7@28211,34DUK@302485,COG1249@1,COG1249@2	NA|NA|NA	C	Pyridine nucleotide-disulphide oxidoreductase, dimerisation domain
OL67_000088	391619.PGA1_c31600	5.3e-158	563.5	Phaeobacter	fghA		3.1.2.12	ko:K01070,ko:K09795	ko00680,ko01120,ko01200,map00680,map01120,map01200		R00527	RC00167,RC00320	ko00000,ko00001,ko01000		CE1		Bacteria	1MUID@1224,2TQSM@28211,34ED6@302485,COG0627@1,COG0627@2	NA|NA|NA	S	Serine hydrolase involved in the detoxification of formaldehyde
OL67_000089	391619.PGA1_c31590	4e-154	550.8	Phaeobacter			1.1.2.3	ko:K00101,ko:K07088	ko00620,ko01100,map00620,map01100		R00196	RC00044	ko00000,ko00001,ko01000				Bacteria	1PINE@1224,2TUJR@28211,34E37@302485,COG0679@1,COG0679@2	NA|NA|NA	S	Membrane transport protein
OL67_000090	1423144.Gal_00090	2.7e-106	391.3	Phaeobacter	acnR												Bacteria	1MZ9E@1224,2U0MU@28211,34FFD@302485,COG1309@1,COG1309@2	NA|NA|NA	K	AefR-like transcriptional repressor, C-terminal region
OL67_000091	1423144.Gal_00091	3.6e-86	324.3	Phaeobacter													Bacteria	1N7ST@1224,2UGJA@28211,34FTE@302485,COG3909@1,COG3909@2	NA|NA|NA	C	Cytochrome C'
OL67_000092	391619.PGA1_c31560	8.5e-125	453.0	Phaeobacter													Bacteria	1MWCW@1224,2TTA5@28211,34E5I@302485,COG0640@1,COG0640@2	NA|NA|NA	K	helix_turn_helix, Arsenical Resistance Operon Repressor
OL67_000093	391619.PGA1_c31550	6.4e-57	226.5	Phaeobacter	MA20_43795												Bacteria	1MZHB@1224,2CCMQ@1,2UCC9@28211,32RW3@2,34FTG@302485	NA|NA|NA	S	Protein of unknown function (DUF2794)
OL67_000094	1423144.Gal_00094	1.9e-147	528.5	Phaeobacter	ykfC		3.4.14.13	ko:K20742,ko:K21471					ko00000,ko01000,ko01002,ko01011				Bacteria	1MW03@1224,2TSFG@28211,34FAQ@302485,COG0791@1,COG0791@2	NA|NA|NA	M	NlpC/P60 family
OL67_000095	391619.PGA1_c31530	2.9e-249	867.5	Phaeobacter	pepA		3.4.11.1	ko:K01255	ko00480,ko01100,map00480,map01100		R00899,R04951	RC00096,RC00141	ko00000,ko00001,ko01000,ko01002				Bacteria	1MUIN@1224,2TSI6@28211,34F4N@302485,COG0260@1,COG0260@2	NA|NA|NA	E	Cytosol aminopeptidase family, catalytic domain
OL67_000096	1423144.Gal_00096	1.8e-63	248.4	Phaeobacter													Bacteria	1N1HY@1224,2C1XR@1,2UCII@28211,32T89@2,34FQ3@302485	NA|NA|NA
OL67_000097	1423144.Gal_00097	9.4e-126	456.1	Phaeobacter	cynT		4.2.1.1	ko:K01673	ko00910,map00910		R00132,R10092	RC02807	ko00000,ko00001,ko01000				Bacteria	1NGFN@1224,2TRPD@28211,34EPN@302485,COG0288@1,COG0288@2	NA|NA|NA	P	Reversible hydration of carbon dioxide
OL67_000098	391619.PGA1_c31500	1.5e-219	768.5	Phaeobacter	MA20_06625												Bacteria	1MWPM@1224,2C8CV@1,2TU5G@28211,2Z8NV@2,34EE2@302485	NA|NA|NA	S	Protein of unknown function (DUF3095)
OL67_000099	1423144.Gal_00099	9.4e-201	706.1	Phaeobacter													Bacteria	1PND6@1224,2TS48@28211,34DZN@302485,COG2271@1,COG2271@2	NA|NA|NA	G	Major Facilitator Superfamily
OL67_000100	1423144.Gal_00100	8.2e-193	679.5	Phaeobacter	asd		1.2.1.11	ko:K00133	ko00260,ko00261,ko00270,ko00300,ko01100,ko01110,ko01120,ko01130,ko01210,ko01230,map00260,map00261,map00270,map00300,map01100,map01110,map01120,map01130,map01210,map01230	M00016,M00017,M00018,M00033,M00525,M00526,M00527	R02291	RC00684	ko00000,ko00001,ko00002,ko01000			iLJ478.TM1523	Bacteria	1MUHG@1224,2TSRD@28211,34F5B@302485,COG0136@1,COG0136@2	NA|NA|NA	E	Catalyzes the NADPH-dependent formation of L-aspartate- semialdehyde (L-ASA) by the reductive dephosphorylation of L- aspartyl-4-phosphate
OL67_000101	1423144.Gal_00101	1.1e-50	205.7	Phaeobacter													Bacteria	1NDMW@1224,2DNUG@1,2UFP9@28211,32Z7V@2,34FY0@302485	NA|NA|NA
OL67_000102	391619.PGA1_c31460	3.7e-251	874.0	Alphaproteobacteria	pspA	GO:0003674,GO:0005488,GO:0005515,GO:0005543,GO:0005575,GO:0005622,GO:0005623,GO:0005737,GO:0005829,GO:0005886,GO:0006355,GO:0006950,GO:0008150,GO:0008289,GO:0009266,GO:0009271,GO:0009408,GO:0009605,GO:0009607,GO:0009615,GO:0009628,GO:0009889,GO:0009898,GO:0010468,GO:0010556,GO:0016020,GO:0019219,GO:0019222,GO:0019897,GO:0019898,GO:0031234,GO:0031323,GO:0031326,GO:0042802,GO:0043167,GO:0043168,GO:…	3.1.21.3,5.4.99.13	ko:K01153,ko:K03615,ko:K03969,ko:K11942,ko:K15842	ko05120,map05120	M00564			ko00000,ko00001,ko00002,ko01000,ko02048				Bacteria	1QW5I@1224,2TWNE@28211,COG1842@1,COG1842@2	NA|NA|NA	KT	N-terminal domain of unknown function (DUF4140)
OL67_000103	1423144.Gal_00103	3.1e-182	644.4	Phaeobacter				ko:K01998	ko02010,ko02024,map02010,map02024	M00237			ko00000,ko00001,ko00002,ko02000	3.A.1.4			Bacteria	1MZDJ@1224,2TRYJ@28211,34GD7@302485,COG4177@1,COG4177@2	NA|NA|NA	U	Branched-chain amino acid transport system / permease component
OL67_000104	1423144.Gal_00104	4.1e-176	624.0	Phaeobacter	MA20_23490			ko:K01997	ko02010,ko02024,map02010,map02024	M00237			ko00000,ko00001,ko00002,ko02000	3.A.1.4			Bacteria	1MVZ5@1224,2TRD6@28211,34G8J@302485,COG0559@1,COG0559@2	NA|NA|NA	U	Branched-chain amino acid transport system / permease component
OL67_000105	1423144.Gal_00105	2.6e-135	488.0	Phaeobacter	MA20_23485			ko:K01996	ko02010,ko02024,map02010,map02024	M00237			ko00000,ko00001,ko00002,ko02000	3.A.1.4			Bacteria	1MW9R@1224,2TQTA@28211,34G0X@302485,COG0410@1,COG0410@2	NA|NA|NA	E	ATPases associated with a variety of cellular activities
OL67_000106	391619.PGA1_c31420	1.9e-133	481.9	Phaeobacter	MA20_23480			ko:K01995	ko02010,ko02024,map02010,map02024	M00237			ko00000,ko00001,ko00002,ko02000	3.A.1.4			Bacteria	1MX51@1224,2TTG6@28211,34GE6@302485,COG0411@1,COG0411@2	NA|NA|NA	E	ATPases associated with a variety of cellular activities
OL67_000107	391619.PGA1_c31410	3.3e-222	777.3	Phaeobacter	MA20_23475			ko:K01999	ko02010,ko02024,map02010,map02024	M00237			ko00000,ko00001,ko00002,ko02000	3.A.1.4			Bacteria	1N1MX@1224,2TSIX@28211,34G5N@302485,COG0683@1,COG0683@2	NA|NA|NA	E	Receptor family ligand binding region
OL67_000108	1423144.Gal_00108	8.7e-139	499.6	Phaeobacter	hpcH		4.1.2.52	ko:K02510	ko00350,ko01120,map00350,map01120		R01645,R01647	RC00307,RC00572,RC00574,RC03057	ko00000,ko00001,ko01000				Bacteria	1MUSG@1224,2TT2W@28211,34EYI@302485,COG3836@1,COG3836@2	NA|NA|NA	G	HpcH/HpaI aldolase/citrate lyase family
OL67_000109	1423144.Gal_00109	1.1e-277	961.8	Phaeobacter	ddc		4.1.1.105,4.1.1.28	ko:K01593	ko00350,ko00360,ko00380,ko00901,ko00950,ko00965,ko01100,ko01110,ko04726,ko04728,ko05030,ko05031,ko05034,map00350,map00360,map00380,map00901,map00950,map00965,map01100,map01110,map04726,map04728,map05030,map05031,map05034	M00037,M00042	R00685,R00699,R00736,R02080,R02701,R04909	RC00299	ko00000,ko00001,ko00002,ko01000,ko04147				Bacteria	1MWUX@1224,2TTUK@28211,34ERG@302485,COG0076@1,COG0076@2	NA|NA|NA	E	Pyridoxal-dependent decarboxylase conserved domain
OL67_000110	391619.PGA1_c31370	7.7e-68	263.1	Phaeobacter	hpaR												Bacteria	1RCY7@1224,2UAR3@28211,34FPD@302485,COG1846@1,COG1846@2	NA|NA|NA	K	helix_turn_helix multiple antibiotic resistance protein
OL67_000111	1423144.Gal_00111	2.3e-208	731.5	Phaeobacter	ttuD		2.7.1.165	ko:K11529	ko00030,ko00260,ko00561,ko00630,ko00680,ko01100,ko01120,ko01130,ko01200,map00030,map00260,map00561,map00630,map00680,map01100,map01120,map01130,map01200	M00346	R08572	RC00002,RC00428	ko00000,ko00001,ko00002,ko01000				Bacteria	1MVIK@1224,2TQJY@28211,34E14@302485,COG2379@1,COG2379@2	NA|NA|NA	G	MOFRL family
OL67_000112	1423144.Gal_00112	1.5e-307	1061.2	Phaeobacter	pehA												Bacteria	1MV0B@1224,2TRI6@28211,34DWB@302485,COG3119@1,COG3119@2	NA|NA|NA	P	Sulfatase
OL67_000113	1423144.Gal_00113	2e-141	508.4	Phaeobacter				ko:K02444					ko00000,ko03000				Bacteria	1R593@1224,2U170@28211,34ESP@302485,COG1349@1,COG1349@2	NA|NA|NA	K	DeoR C terminal sensor domain
OL67_000114	391619.PGA1_c31330	3.3e-300	1036.9	Phaeobacter				ko:K03324					ko00000,ko02000	2.A.58.2			Bacteria	1MUDE@1224,2TRF9@28211,34ET8@302485,COG1283@1,COG1283@2	NA|NA|NA	P	Na+/Pi-cotransporter
OL67_000115	391619.PGA1_c31320	2.1e-146	525.0	Phaeobacter													Bacteria	1R46X@1224,2TSE9@28211,34F96@302485,COG0697@1,COG0697@2	NA|NA|NA	EG	COG0697 Permeases of the drug metabolite transporter (DMT) superfamily
OL67_000116	391619.PGA1_c31310	2.4e-222	777.7	Phaeobacter				ko:K11069	ko02010,map02010	M00299			ko00000,ko00001,ko00002,ko02000	3.A.1.11.1			Bacteria	1MU12@1224,2U060@28211,34EJ5@302485,COG0687@1,COG0687@2	NA|NA|NA	E	Bacterial extracellular solute-binding protein
OL67_000117	1423144.Gal_00117	7.5e-208	729.6	Phaeobacter	potA		3.6.3.31	ko:K11072	ko02010,map02010	M00299			ko00000,ko00001,ko00002,ko01000,ko02000	3.A.1.11.1			Bacteria	1MU3I@1224,2TQMJ@28211,34E6F@302485,COG3842@1,COG3842@2	NA|NA|NA	E	TOBE domain
OL67_000118	391619.PGA1_c31290	5e-173	613.6	Phaeobacter	potB			ko:K11071	ko02010,map02010	M00299			ko00000,ko00001,ko00002,ko02000	3.A.1.11.1			Bacteria	1MW9Y@1224,2TTFC@28211,34E03@302485,COG1176@1,COG1176@2	NA|NA|NA	E	Binding-protein-dependent transport system inner membrane component
OL67_000119	1423144.Gal_00119	7.1e-189	666.8	Phaeobacter				ko:K11070	ko02010,map02010	M00299			ko00000,ko00001,ko00002,ko02000	3.A.1.11.1			Bacteria	1MWVC@1224,2TV8E@28211,34DQV@302485,COG1177@1,COG1177@2	NA|NA|NA	U	Binding-protein-dependent transport system inner membrane component
OL67_000120	391619.PGA1_c31270	0.0	2166.3	Phaeobacter	pgaC_1		3.5.1.104	ko:K22278					ko00000,ko01000				Bacteria	1MXG7@1224,2TVZ5@28211,34FZU@302485,COG0726@1,COG0726@2,COG1215@1,COG1215@2,COG3858@1,COG3858@2	NA|NA|NA	GM	Glycosyltransferase like family 2
OL67_000121	1423144.Gal_00121	0.0	1498.0	Phaeobacter			2.4.1.12	ko:K00694	ko00500,ko01100,ko02026,map00500,map01100,map02026		R02889	RC00005	ko00000,ko00001,ko01000,ko01003,ko02000	4.D.3.1.2,4.D.3.1.5,4.D.3.1.6	GT2		Bacteria	1MW55@1224,2U0M7@28211,34G7C@302485,COG3170@1,COG3170@2	NA|NA|NA	NU	Protein of unknown function (DUF3131)
OL67_000122	1423144.Gal_00122	2e-117	428.3	Phaeobacter	yabE			ko:K21687,ko:K21688					ko00000		GH23		Bacteria	1RC8H@1224,2U656@28211,34GCB@302485,COG3583@1,COG3583@2	NA|NA|NA	S	domain protein
OL67_000124	1423144.Gal_00124	2.8e-235	820.8	Phaeobacter	murA	GO:0000270,GO:0003674,GO:0003824,GO:0005575,GO:0005622,GO:0005623,GO:0005737,GO:0005829,GO:0006022,GO:0006023,GO:0006024,GO:0006807,GO:0008150,GO:0008152,GO:0008760,GO:0009058,GO:0009059,GO:0009252,GO:0009273,GO:0009987,GO:0016740,GO:0016765,GO:0030203,GO:0034645,GO:0042546,GO:0043170,GO:0044036,GO:0044038,GO:0044085,GO:0044237,GO:0044249,GO:0044260,GO:0044424,GO:0044444,GO:0044464,GO:0070589,GO:…	2.5.1.7	ko:K00790	ko00520,ko00550,ko01100,map00520,map00550,map01100		R00660	RC00350	ko00000,ko00001,ko01000,ko01011				Bacteria	1MUH7@1224,2TRPH@28211,34F4B@302485,COG0766@1,COG0766@2	NA|NA|NA	M	Cell wall formation. Adds enolpyruvyl to UDP-N- acetylglucosamine
OL67_000125	1423144.Gal_00125	8.2e-79	299.7	Phaeobacter	MA20_21100												Bacteria	1N1FB@1224,2CN5Z@1,2UBV1@28211,32SGB@2,34FE0@302485	NA|NA|NA	S	Protein of unknown function (DUF2948)
OL67_000126	1423144.Gal_00126	8.4e-88	329.7	Phaeobacter	ps305		4.2.1.103	ko:K18199	ko00930,map00930		R05771	RC01467	ko00000,ko00001,ko01000,ko01002				Bacteria	1QU9D@1224,2TXD7@28211,34GBR@302485,COG0454@1,COG0456@2	NA|NA|NA	K	FR47-like protein
OL67_000127	1423144.Gal_00127	1e-232	812.4	Phaeobacter	hisD	GO:0000105,GO:0003674,GO:0003824,GO:0004399,GO:0005488,GO:0005575,GO:0005622,GO:0005623,GO:0005737,GO:0005829,GO:0006082,GO:0006520,GO:0006547,GO:0006725,GO:0006807,GO:0008150,GO:0008152,GO:0008652,GO:0009058,GO:0009987,GO:0016053,GO:0016491,GO:0016614,GO:0016616,GO:0018130,GO:0019438,GO:0019752,GO:0030145,GO:0034641,GO:0043167,GO:0043169,GO:0043436,GO:0044237,GO:0044238,GO:0044249,GO:0044281,GO:…	1.1.1.23,1.1.1.308	ko:K00013,ko:K15509	ko00340,ko01100,ko01110,ko01230,map00340,map01100,map01110,map01230	M00026	R01158,R01163,R03012	RC00099,RC00242,RC00463	ko00000,ko00001,ko00002,ko01000			iYO844.BSU34910	Bacteria	1MUUF@1224,2TSBN@28211,34EXA@302485,COG0141@1,COG0141@2	NA|NA|NA	E	Catalyzes the sequential NAD-dependent oxidations of L- histidinol to L-histidinaldehyde and then to L-histidine
OL67_000128	1423144.Gal_00128	9.1e-86	322.8	Phaeobacter	MA20_21090												Bacteria	1RA93@1224,2U741@28211,34F7F@302485,COG5328@1,COG5328@2	NA|NA|NA	S	Uncharacterised protein family (UPF0262)
OL67_000129	391619.PGA1_c31170	9.6e-85	319.3	Phaeobacter	MA20_21085		1.20.4.1,3.1.3.48	ko:K01104,ko:K03741					ko00000,ko01000				Bacteria	1RANV@1224,2U5EE@28211,34F6Y@302485,COG0394@1,COG0394@2	NA|NA|NA	T	Low molecular weight phosphatase family
OL67_000130	1423144.Gal_00130	1.7e-69	268.5	Phaeobacter													Bacteria	1RH08@1224,2U96H@28211,34FKC@302485,COG3631@1,COG3631@2	NA|NA|NA	S	SnoaL-like polyketide cyclase
OL67_000131	1423144.Gal_00131	1.3e-102	379.0	Phaeobacter													Bacteria	1RDBA@1224,2TTF2@28211,34FDY@302485,COG0454@1,COG0454@2	NA|NA|NA	K	Acetyltransferase (GNAT) family
OL67_000132	391619.PGA1_c31140	1.8e-156	558.5	Phaeobacter	nthA			ko:K11206					ko00000,ko01000				Bacteria	1MX4I@1224,2TVMQ@28211,34EIX@302485,COG0388@1,COG0388@2	NA|NA|NA	S	Carbon-nitrogen hydrolase
OL67_000133	1002340.AFCF01000024_gene1232	6.2e-34	149.4	Phaeobacter	infA	GO:0001871,GO:0003674,GO:0005488,GO:0005575,GO:0005622,GO:0005623,GO:0005737,GO:0005829,GO:0009986,GO:0030246,GO:0030247,GO:0043021,GO:0043022,GO:0044424,GO:0044444,GO:0044464,GO:0044877,GO:2001065		ko:K02518					ko00000,ko03012				Bacteria	1MZFU@1224,2UBRU@28211,34FUD@302485,COG0361@1,COG0361@2	NA|NA|NA	J	One of the essential components for the initiation of protein synthesis. Stabilizes the binding of IF-2 and IF-3 on the 30S subunit to which N-formylmethionyl-tRNA(fMet) subsequently binds. Helps modulate mRNA selection, yielding the 30S pre- initiation complex (PIC). Upon addition of the 50S ribosomal subunit IF-1, IF-2 and IF-3 are released leaving the mature 70S translation initation complex
OL67_000134	1423144.Gal_00134	2.2e-102	378.3	Phaeobacter	maf	GO:0003674,GO:0003824,GO:0005488,GO:0005515,GO:0005575,GO:0005618,GO:0005623,GO:0016462,GO:0016787,GO:0016817,GO:0016818,GO:0030145,GO:0030312,GO:0036218,GO:0036221,GO:0042802,GO:0043167,GO:0043169,GO:0044464,GO:0046872,GO:0046914,GO:0047429,GO:0071944	2.1.1.190	ko:K03215,ko:K06287					ko00000,ko01000,ko03009				Bacteria	1RH6H@1224,2TSS5@28211,34F3Y@302485,COG0424@1,COG0424@2	NA|NA|NA	D	Maf-like protein
OL67_000135	391619.PGA1_c31110	7.9e-188	662.9	Phaeobacter	rng		3.1.26.12	ko:K08300,ko:K08301	ko03018,map03018	M00394			ko00000,ko00001,ko00002,ko01000,ko03009,ko03019				Bacteria	1MWBR@1224,2TU44@28211,34F0V@302485,COG1530@1,COG1530@2	NA|NA|NA	J	Ribonuclease E/G family
OL67_000136	1423144.Gal_00136	3.3e-28	130.2	Phaeobacter	yacG	GO:0003674,GO:0004857,GO:0005488,GO:0008150,GO:0008270,GO:0008657,GO:0010911,GO:0030234,GO:0032780,GO:0042030,GO:0043086,GO:0043167,GO:0043169,GO:0043462,GO:0044092,GO:0046872,GO:0046914,GO:0050790,GO:0051336,GO:0051346,GO:0060589,GO:0060590,GO:0065007,GO:0065009,GO:0072586,GO:0098772,GO:2000371,GO:2000372	2.7.1.24	ko:K00859,ko:K09862	ko00770,ko01100,map00770,map01100	M00120	R00130	RC00002,RC00078	ko00000,ko00001,ko00002,ko01000				Bacteria	1PU0B@1224,2V3VD@28211,34GJP@302485,COG3024@1,COG3024@2	NA|NA|NA	S	DNA gyrase inhibitor YacG
OL67_000138	1342301.JASD01000008_gene356	1.1e-182	646.0	Sulfitobacter													Bacteria	1Q7U9@1224,2VAXQ@28211,3ZY78@60136,COG0582@1,COG0582@2	NA|NA|NA	L	Phage integrase family
OL67_000139	1342301.JASD01000008_gene355	5.4e-23	113.2	Alphaproteobacteria													Bacteria	1NGND@1224,2ESRU@1,2UMYT@28211,33KA7@2	NA|NA|NA
OL67_000143	1035191.HMPREF0185_01046	5.2e-307	1060.4	Alphaproteobacteria													Bacteria	1NG8W@1224,2U2B4@28211,COG0286@1,COG0286@2	NA|NA|NA	V	N-6 DNA Methylase
OL67_000144	1035191.HMPREF0185_01045	2.9e-42	178.7	Alphaproteobacteria													Bacteria	1N8M0@1224,2ECKG@1,2UIKA@28211,336IJ@2	NA|NA|NA
OL67_000145	999547.KI421500_gene1274	4.4e-07	61.2	Leisingera													Bacteria	1Q5BM@1224,282BS@191028,2CGDI@1,2VBQB@28211,32BSB@2	NA|NA|NA
OL67_000146	1461694.ATO9_03100	2.9e-31	141.4	Oceanicola	phrR												Bacteria	1RDBW@1224,2PECV@252301,2U7CY@28211,COG1396@1,COG1396@2	NA|NA|NA	K	Helix-turn-helix
OL67_000147	391626.OAN307_c31840	2e-57	228.4	Alphaproteobacteria				ko:K08365,ko:K19591		M00769			ko00000,ko00002,ko01504,ko03000				Bacteria	1MZ3P@1224,2UC95@28211,COG0789@1,COG0789@2	NA|NA|NA	K	transcriptional regulator
OL67_000148	1280944.HY17_19375	7.7e-43	179.9	Alphaproteobacteria	merT			ko:K08363					ko00000,ko02000	1.A.72.1			Bacteria	1RDCB@1224,2UCEK@28211,COG2608@1,COG2608@2	NA|NA|NA	P	mercuric transport protein
OL67_000149	1280944.HY17_19380	1.9e-20	105.1	Alphaproteobacteria				ko:K08364					ko00000,ko02000	1.A.72.1			Bacteria	1N1VP@1224,2UE9A@28211,COG2608@1,COG2608@2	NA|NA|NA	P	mercury ion transmembrane transporter activity
OL67_000151	391616.OA238_c45590	3.2e-19	100.5	Alphaproteobacteria	merF			ko:K19058					ko00000,ko02000	1.A.72.4			Bacteria	1N7PI@1224,2E3VI@1,2UF8H@28211,32YSQ@2	NA|NA|NA	S	Membrane transport protein MerF
OL67_000152	391616.OA238_c45600	9.7e-208	729.6	Alphaproteobacteria	merA		1.16.1.1	ko:K00520					ko00000,ko01000				Bacteria	1MU2U@1224,2TU0K@28211,COG1249@1,COG1249@2	NA|NA|NA	C	Belongs to the class-I pyridine nucleotide-disulfide oxidoreductase family
OL67_000153	1380367.JIBC01000005_gene2965	2.4e-66	258.5	Sulfitobacter				ko:K18554					br01600,ko00000,ko01000,ko01504				Bacteria	1NX1Z@1224,2U3CG@28211,3ZYH8@60136,COG3896@1,COG3896@2	NA|NA|NA	V	Chloramphenicol phosphotransferase-like protein
OL67_000155	861208.AGROH133_14798	1.1e-20	107.5	Rhizobiaceae	virB6			ko:K03201	ko03070,map03070	M00333			ko00000,ko00001,ko00002,ko02044	3.A.7			Bacteria	1R71U@1224,2U4ZX@28211,4BB7V@82115,COG3704@1,COG3704@2	NA|NA|NA	U	Conjugal transfer protein
OL67_000157	1041138.KB890229_gene5894	8.8e-29	134.0	Rhizobiaceae	virB5			ko:K03200	ko03070,map03070	M00333			ko00000,ko00001,ko00002,ko02044	3.A.7			Bacteria	1R805@1224,2D2WY@1,2U4VH@28211,32TDS@2,4BBMM@82115	NA|NA|NA	S	Type IV secretion system proteins
OL67_000159	1446473.JHWH01000064_gene2250	7e-74	284.6	Paracoccus	pre												Bacteria	1QFTV@1224,2PYVJ@265,2V5J5@28211,COG1196@1,COG1196@2	NA|NA|NA	D	nuclear chromosome segregation
OL67_000161	1380367.JIBC01000007_gene705	3e-187	661.4	Sulfitobacter	yjiR_1												Bacteria	1MUJE@1224,2TQZZ@28211,3ZYTR@60136,COG1167@1,COG1167@2	NA|NA|NA	EK	helix_turn_helix gluconate operon transcriptional repressor
OL67_000162	391624.OIHEL45_19196	0.0	1141.3	Alphaproteobacteria	katE		1.11.1.6	ko:K03781	ko00380,ko00630,ko01110,ko01130,ko01200,ko04011,ko04016,ko04068,ko04146,ko04211,ko04212,ko04213,ko05014,map00380,map00630,map01110,map01130,map01200,map04011,map04016,map04068,map04146,map04211,map04212,map04213,map05014	M00532	R00009,R00602,R02670	RC00034,RC00767,RC02141,RC02755	ko00000,ko00001,ko00002,ko01000				Bacteria	1MUXZ@1224,2TSG9@28211,COG0753@1,COG0753@2	NA|NA|NA	P	serves to protect cells from the toxic effects of hydrogen peroxide
OL67_000163	52598.EE36_00020	1.2e-200	706.1	Sulfitobacter			4.1.1.20	ko:K01586	ko00300,ko01100,ko01110,ko01120,ko01130,ko01230,map00300,map01100,map01110,map01120,map01130,map01230	M00016,M00525,M00526,M00527	R00451	RC00299	ko00000,ko00001,ko00002,ko01000				Bacteria	1Q548@1224,2U39J@28211,3ZYGU@60136,COG0019@1,COG0019@2	NA|NA|NA	E	Pyridoxal-dependent decarboxylase, pyridoxal binding domain
OL67_000164	52598.EE36_00015	4e-130	471.9	Sulfitobacter			4.1.1.20	ko:K01586	ko00300,ko01100,ko01110,ko01120,ko01130,ko01230,map00300,map01100,map01110,map01120,map01130,map01230	M00016,M00525,M00526,M00527	R00451	RC00299	ko00000,ko00001,ko00002,ko01000				Bacteria	1R7T8@1224,2TU77@28211,3ZW9T@60136,COG4529@1,COG4529@2	NA|NA|NA	S	FAD-NAD(P)-binding
OL67_000165	52598.EE36_00295	3e-150	538.1	Sulfitobacter	cysM		2.5.1.140	ko:K21949			R11705		ko00000,ko01000				Bacteria	1MVGX@1224,2U3SC@28211,3ZYEW@60136,COG0031@1,COG0031@2	NA|NA|NA	E	Pyridoxal-phosphate dependent enzyme
OL67_000166	272557.APE_0702.1	7.5e-18	97.1	Archaea				ko:K03497					ko00000,ko03000,ko03036,ko04812				Archaea	COG1475@1,arCOG01875@2157	NA|NA|NA	K	PFAM ParB domain protein nuclease
OL67_000167	52598.EE36_08068	3e-76	291.6	Sulfitobacter													Bacteria	1RB7M@1224,29ZKV@1,2U6UY@28211,30MMB@2,3ZXSM@60136	NA|NA|NA	S	Protein of unknown function (DUF998)
OL67_000168	1123360.thalar_02637	2.3e-64	251.5	Alphaproteobacteria													Bacteria	1QZP7@1224,2DN6X@1,2TYB3@28211,32VVK@2	NA|NA|NA	S	PRC-barrel domain
OL67_000169	391624.OIHEL45_15659	2.2e-36	159.5	Alphaproteobacteria													Bacteria	1PWZR@1224,2A1WX@1,2U9XF@28211,30Q6C@2	NA|NA|NA
OL67_000170	391619.PGA1_c02280	1.3e-163	582.4	Phaeobacter													Bacteria	1R8CT@1224,2U3EW@28211,34GAD@302485,COG1215@1,COG1215@2	NA|NA|NA	M	transferase activity, transferring glycosyl groups
OL67_000171	391619.PGA1_c02290	1.8e-126	458.8	Phaeobacter			1.1.1.133,5.1.3.2,5.1.3.25	ko:K00067,ko:K01784,ko:K17947	ko00052,ko00520,ko00521,ko00523,ko01100,ko01130,map00052,map00520,map00521,map00523,map01100,map01130	M00361,M00362,M00632,M00793	R00291,R02777,R02984,R10279	RC00182,RC00289	ko00000,ko00001,ko00002,ko01000				Bacteria	1R8VS@1224,2U2VP@28211,34G7M@302485,COG0451@1,COG0451@2	NA|NA|NA	GM	Polysaccharide biosynthesis protein
OL67_000172	391619.PGA1_c02300	6.1e-140	503.4	Phaeobacter	rfbC1												Bacteria	1QCC2@1224,2U2UC@28211,34GEU@302485,COG0463@1,COG0463@2	NA|NA|NA	M	Glycosyltransferase like family 2
OL67_000173	391619.PGA1_c02310	6.8e-231	806.2	Phaeobacter			1.17.1.1	ko:K12452	ko00520,map00520		R03391,R03392	RC00230	ko00000,ko00001,ko01000				Bacteria	1MUPN@1224,2TVTA@28211,34GCN@302485,COG0399@1,COG0399@2	NA|NA|NA	E	Beta-eliminating lyase
OL67_000174	1423144.Gal_03273	8.4e-215	752.7	Phaeobacter	gmd	GO:0000271,GO:0003674,GO:0003824,GO:0005975,GO:0005976,GO:0006629,GO:0008150,GO:0008152,GO:0008446,GO:0008610,GO:0008653,GO:0009058,GO:0009059,GO:0009103,GO:0009987,GO:0016051,GO:0016829,GO:0016835,GO:0016836,GO:0033692,GO:0034637,GO:0034645,GO:0043170,GO:0044237,GO:0044238,GO:0044249,GO:0044255,GO:0044260,GO:0044262,GO:0044264,GO:0071704,GO:1901135,GO:1901137,GO:1901576,GO:1903509	4.2.1.47	ko:K01711	ko00051,ko00520,ko01100,map00051,map00520,map01100		R00888	RC00402	ko00000,ko00001,ko01000				Bacteria	1MUX0@1224,2TR8G@28211,34GDU@302485,COG1089@1,COG1089@2	NA|NA|NA	M	Catalyzes the conversion of GDP-D-mannose to GDP-4- dehydro-6-deoxy-D-mannose
OL67_000175	391619.PGA1_c02330	2.1e-64	251.9	Bacteria													Bacteria	2DP1E@1,32UK1@2	NA|NA|NA
OL67_000177	1423144.Gal_03271	2.4e-145	521.5	Phaeobacter	yfdC	GO:0003674,GO:0005215,GO:0005342,GO:0005575,GO:0005623,GO:0005886,GO:0005887,GO:0006810,GO:0006811,GO:0006820,GO:0006855,GO:0008028,GO:0008150,GO:0008509,GO:0008514,GO:0015075,GO:0015238,GO:0015318,GO:0015499,GO:0015711,GO:0015718,GO:0015724,GO:0015849,GO:0015893,GO:0016020,GO:0016021,GO:0022857,GO:0031224,GO:0031226,GO:0034220,GO:0042221,GO:0042493,GO:0042891,GO:0042895,GO:0044425,GO:0044459,GO:…		ko:K02598,ko:K06212,ko:K21990,ko:K21993					ko00000,ko02000	1.A.16.1.1,1.A.16.1.3,1.A.16.2,1.A.16.3,1.A.16.4			Bacteria	1N8YM@1224,2U0ZN@28211,34G5M@302485,COG2116@1,COG2116@2	NA|NA|NA	P	Formate/nitrite transporter
OL67_000179	391619.PGA1_c02360	3e-211	741.1	Phaeobacter	gor		1.8.1.7	ko:K00383	ko00480,ko04918,map00480,map04918		R00094,R00115	RC00011	ko00000,ko00001,ko01000				Bacteria	1P2NM@1224,2U2GP@28211,34G0Z@302485,COG1249@1,COG1249@2	NA|NA|NA	C	Pyridine nucleotide-disulphide oxidoreductase
OL67_000180	391619.PGA1_c02370	8.4e-159	566.6	Phaeobacter				ko:K07058					ko00000				Bacteria	1MXQA@1224,2TSFP@28211,34G86@302485,COG1295@1,COG1295@2	NA|NA|NA	S	Virulence factor BrkB
OL67_000181	391619.PGA1_c02380	4.9e-203	713.8	Phaeobacter													Bacteria	1QUNG@1224,2TTIE@28211,34GCV@302485,COG2270@1,COG2270@2	NA|NA|NA	S	COG0477 Permeases of the major facilitator superfamily
OL67_000182	391619.PGA1_c02390	4.7e-67	260.4	Phaeobacter	soxR_2												Bacteria	1RGW6@1224,2U9IV@28211,34FNS@302485,COG0789@1,COG0789@2	NA|NA|NA	K	helix_turn_helix, mercury resistance
OL67_000183	391619.PGA1_c02400	3.1e-202	711.1	Phaeobacter													Bacteria	1R7DW@1224,2U0NT@28211,34DSI@302485,COG0477@1,COG2814@2	NA|NA|NA	EGP	Sugar (and other) transporter
OL67_000185	1423144.Gal_03264	9.6e-124	449.5	Phaeobacter	ydgD			ko:K04775					ko00000,ko01000,ko01002				Bacteria	1MXUN@1224,2U45W@28211,34G32@302485,COG3591@1,COG3591@2	NA|NA|NA	E	Trypsin-like serine protease
OL67_000186	1423144.Gal_03263	1.1e-206	725.7	Phaeobacter				ko:K12542		M00330			ko00000,ko00002,ko02000,ko02044	3.A.1.109.4,8.A.1			Bacteria	1MUI8@1224,2TSP0@28211,34DU5@302485,COG0845@1,COG0845@2	NA|NA|NA	M	HlyD membrane-fusion protein of T1SS
OL67_000187	1423144.Gal_03262	0.0	1393.6	Phaeobacter				ko:K12541	ko02010,map02010	M00330			ko00000,ko00001,ko00002,ko02000,ko02044	3.A.1.109.3,3.A.1.109.4			Bacteria	1R2T0@1224,2USBQ@28211,34F3A@302485,COG2274@1,COG2274@2	NA|NA|NA	V	ABC transporter transmembrane region
OL67_000188	1423144.Gal_03261	5.9e-228	796.6	Phaeobacter				ko:K12543		M00330			ko00000,ko00002,ko02000,ko02044	1.B.17,3.A.1.109.4			Bacteria	1Q27Q@1224,2TR0U@28211,34E1A@302485,COG1538@1,COG1538@2	NA|NA|NA	MU	Outer membrane efflux protein
OL67_000189	391619.PGA1_c02460	0.0	1846.2	Phaeobacter	yeeJ			ko:K20276	ko02024,map02024				ko00000,ko00001				Bacteria	1P8N9@1224,2TXN3@28211,34ESM@302485,COG2911@1,COG2911@2	NA|NA|NA	S	Protein conserved in bacteria
OL67_000190	1423144.Gal_03259	0.0	1288.9	Phaeobacter	prkA	GO:0003674,GO:0003824,GO:0004672,GO:0006464,GO:0006468,GO:0006793,GO:0006796,GO:0006807,GO:0006950,GO:0006995,GO:0007154,GO:0008150,GO:0008152,GO:0009267,GO:0009605,GO:0009987,GO:0009991,GO:0016301,GO:0016310,GO:0016740,GO:0016772,GO:0016773,GO:0019538,GO:0031667,GO:0031668,GO:0031669,GO:0033554,GO:0036211,GO:0042594,GO:0043170,GO:0043412,GO:0043562,GO:0044237,GO:0044238,GO:0044260,GO:0044267,GO:…		ko:K07180					ko00000				Bacteria	1MVW7@1224,2TTW4@28211,34EB5@302485,COG2766@1,COG2766@2	NA|NA|NA	T	PrkA AAA domain
OL67_000191	1423144.Gal_03258	5.1e-251	873.2	Phaeobacter	yhbH			ko:K09786					ko00000				Bacteria	1MWQM@1224,2TTWI@28211,34F3E@302485,COG2718@1,COG2718@2	NA|NA|NA	S	Protein of unknown function (DUF444)
OL67_000192	1423144.Gal_03257	6.6e-300	1035.8	Phaeobacter	spoVR	GO:0006950,GO:0006974,GO:0008150,GO:0009987,GO:0033554,GO:0050896,GO:0051716		ko:K06415					ko00000				Bacteria	1MW6U@1224,2TRJG@28211,34ERK@302485,COG2719@1,COG2719@2	NA|NA|NA	S	SpoVR like protein
OL67_000193	1423144.Gal_03256	1.8e-111	408.7	Phaeobacter													Bacteria	1RBC0@1224,2U58C@28211,34G3B@302485,COG1802@1,COG1802@2	NA|NA|NA	K	FCD
OL67_000194	1423144.Gal_03255	1.7e-215	755.0	Phaeobacter	frmA		1.1.1.1,1.1.1.284	ko:K00121	ko00010,ko00071,ko00350,ko00625,ko00626,ko00680,ko00830,ko00980,ko00982,ko01100,ko01110,ko01120,ko01130,ko01200,ko01220,ko05204,map00010,map00071,map00350,map00625,map00626,map00680,map00830,map00980,map00982,map01100,map01110,map01120,map01130,map01200,map01220,map05204		R00623,R00754,R02124,R04880,R05233,R05234,R06917,R06927,R06983,R07105,R08281,R08306,R08310	RC00050,RC00087,RC00088,RC00099,RC00116,RC00649,RC01715,RC01734,RC02273	ko00000,ko00001,ko01000				Bacteria	1MUK4@1224,2TT67@28211,34EDW@302485,COG1062@1,COG1062@2	NA|NA|NA	C	Alcohol dehydrogenase GroES-like domain
OL67_000195	1423144.Gal_03254	0.0	1479.5	Phaeobacter	actP		3.6.3.54	ko:K17686	ko01524,ko04016,map01524,map04016		R00086	RC00002	ko00000,ko00001,ko01000	3.A.3.5			Bacteria	1MU08@1224,2TR80@28211,34E4E@302485,COG2217@1,COG2217@2	NA|NA|NA	P	E1-E2 ATPase
OL67_000196	391619.PGA1_c02530	5e-69	266.9	Phaeobacter	cueR	GO:0000976,GO:0000984,GO:0000986,GO:0000987,GO:0001017,GO:0001067,GO:0001130,GO:0001131,GO:0001199,GO:0001204,GO:0001216,GO:0003674,GO:0003676,GO:0003677,GO:0003690,GO:0003700,GO:0005488,GO:0005507,GO:0005515,GO:0005575,GO:0006139,GO:0006351,GO:0006355,GO:0006725,GO:0006807,GO:0008150,GO:0008152,GO:0009058,GO:0009059,GO:0009889,GO:0009891,GO:0009893,GO:0009987,GO:0010035,GO:0010038,GO:0010467,GO:…		ko:K19591		M00769			ko00000,ko00002,ko01504,ko03000				Bacteria	1RGX6@1224,2U98F@28211,34FJU@302485,COG0789@1,COG0789@2	NA|NA|NA	K	helix_turn_helix, mercury resistance
OL67_000197	1423144.Gal_03252	7.7e-157	559.7	Phaeobacter			2.3.1.247	ko:K18013	ko00310,map00310		R10564	RC02728,RC03199	ko00000,ko00001,ko01000				Bacteria	1MZTP@1224,2TRG7@28211,34F56@302485,COG3246@1,COG3246@2	NA|NA|NA	S	beta-keto acid cleavage enzyme
OL67_000198	391619.PGA1_c02550	8.7e-116	422.9	Phaeobacter	pcaG		1.13.11.3	ko:K00448	ko00362,ko00624,ko01100,ko01120,ko01220,map00362,map00624,map01100,map01120,map01220		R01631,R03549	RC00388,RC00953	br01602,ko00000,ko00001,ko01000				Bacteria	1MV3B@1224,2TTZJ@28211,34DSJ@302485,COG3485@1,COG3485@2	NA|NA|NA	Q	Dioxygenase
OL67_000199	391619.PGA1_c02560	5.3e-138	496.9	Phaeobacter	pcaH		1.13.11.3	ko:K00449	ko00362,ko00624,ko01100,ko01120,ko01220,map00362,map00624,map01100,map01120,map01220		R01631,R03549	RC00388,RC00953	br01602,ko00000,ko00001,ko01000				Bacteria	1MUYX@1224,2TU2C@28211,34E6Y@302485,COG3485@1,COG3485@2	NA|NA|NA	Q	Protocatechuate 3,4-dioxygenase beta subunit N terminal
OL67_000200	391619.PGA1_c02570	1.2e-68	265.8	Phaeobacter	pcaC		3.1.1.24,4.1.1.44	ko:K01055,ko:K01607,ko:K14727	ko00362,ko01100,ko01120,ko01220,map00362,map01100,map01120,map01220	M00568	R02991,R03470	RC00825,RC00938	ko00000,ko00001,ko00002,ko01000				Bacteria	1RDSG@1224,2U72V@28211,34FN8@302485,COG0599@1,COG0599@2	NA|NA|NA	S	Carboxymuconolactone decarboxylase family
OL67_000201	1423144.Gal_03248	1.7e-165	588.6	Phaeobacter	pcaQ	GO:0000976,GO:0000984,GO:0000986,GO:0000987,GO:0001017,GO:0001067,GO:0003674,GO:0003676,GO:0003677,GO:0003690,GO:0005488,GO:0005575,GO:0005622,GO:0005623,GO:0005737,GO:0005829,GO:0006139,GO:0006351,GO:0006355,GO:0006725,GO:0006807,GO:0008150,GO:0008152,GO:0009058,GO:0009059,GO:0009889,GO:0009890,GO:0009892,GO:0009987,GO:0010467,GO:0010468,GO:0010556,GO:0010558,GO:0010605,GO:0010629,GO:0016070,GO:…		ko:K02623					ko00000,ko03000				Bacteria	1MX53@1224,2TTGX@28211,34DUT@302485,COG0583@1,COG0583@2	NA|NA|NA	K	Bacterial regulatory helix-turn-helix protein, lysR family
OL67_000202	391619.PGA1_c02590	5.4e-153	547.0	Phaeobacter	MA20_19445			ko:K01997	ko02010,ko02024,map02010,map02024	M00237			ko00000,ko00001,ko00002,ko02000	3.A.1.4			Bacteria	1MU25@1224,2TSDS@28211,34GBJ@302485,COG0559@1,COG0559@2	NA|NA|NA	U	Branched-chain amino acid transport system / permease component
OL67_000203	391619.PGA1_c02600	3.5e-194	684.1	Phaeobacter	MA20_19440			ko:K01998	ko02010,ko02024,map02010,map02024	M00237			ko00000,ko00001,ko00002,ko02000	3.A.1.4			Bacteria	1MV66@1224,2TV37@28211,34G0F@302485,COG4177@1,COG4177@2	NA|NA|NA	U	Branched-chain amino acid transport system / permease component
OL67_000204	391619.PGA1_c02610	5.3e-136	490.3	Phaeobacter	MA20_19435			ko:K01995	ko02010,ko02024,map02010,map02024	M00237			ko00000,ko00001,ko00002,ko02000	3.A.1.4			Bacteria	1MUTY@1224,2TVJU@28211,34G1B@302485,COG0411@1,COG0411@2	NA|NA|NA	E	Branched-chain amino acid ATP-binding cassette transporter
OL67_000205	1423144.Gal_03244	8.2e-137	493.0	Phaeobacter	livF			ko:K01996	ko02010,ko02024,map02010,map02024	M00237			ko00000,ko00001,ko00002,ko02000	3.A.1.4			Bacteria	1MVVC@1224,2TR61@28211,34G8M@302485,COG0410@1,COG0410@2	NA|NA|NA	E	ATPases associated with a variety of cellular activities
OL67_000206	391619.PGA1_c02630	0.0	1290.0	Phaeobacter	MA20_19425		6.2.1.3	ko:K01897	ko00061,ko00071,ko01100,ko01212,ko02024,ko03320,ko04146,ko04216,ko04714,ko04920,map00061,map00071,map01100,map01212,map02024,map03320,map04146,map04216,map04714,map04920	M00086	R01280	RC00004,RC00014	ko00000,ko00001,ko00002,ko01000,ko01004,ko04147	4.C.1.1			Bacteria	1MU4D@1224,2TSSI@28211,34G58@302485,COG1022@1,COG1022@2	NA|NA|NA	I	AMP-binding enzyme
OL67_000207	1423144.Gal_03242	2.7e-216	757.7	Phaeobacter	MA20_19420			ko:K01999	ko02010,ko02024,map02010,map02024	M00237			ko00000,ko00001,ko00002,ko02000	3.A.1.4			Bacteria	1MWR8@1224,2UQXU@28211,34GE4@302485,COG0683@1,COG0683@2	NA|NA|NA	E	Periplasmic binding protein domain
OL67_000208	1423144.Gal_03241	6.3e-160	570.1	Phaeobacter													Bacteria	1MY6G@1224,2TSXC@28211,34GCF@302485,COG0491@1,COG0491@2	NA|NA|NA	S	Metallo-beta-lactamase superfamily
OL67_000209	391619.PGA1_c02660	1.5e-308	1064.7	Phaeobacter			2.1.1.80	ko:K00575,ko:K02453,ko:K20543	ko02020,ko02030,ko03070,ko05111,map02020,map02030,map03070,map05111	M00331			ko00000,ko00001,ko00002,ko01000,ko02000,ko02035,ko02044	1.B.55.3,3.A.15			Bacteria	1NSKC@1224,2TWZ1@28211,34DS7@302485,COG3063@1,COG3063@2,COG3629@1,COG3629@2,COG5616@1,COG5616@2	NA|NA|NA	K	Transcriptional regulatory protein, C terminal
OL67_000210	1423144.Gal_03239	2.5e-170	604.7	Phaeobacter			1.6.5.5	ko:K00344					ko00000,ko01000				Bacteria	1MXRX@1224,2TRSQ@28211,34GDH@302485,COG0604@1,COG0604@2	NA|NA|NA	C	Zinc-binding dehydrogenase
OL67_000212	391619.PGA1_c02700	3.7e-177	627.5	Phaeobacter													Bacteria	1MVUR@1224,2TTHH@28211,34GFW@302485,COG1609@1,COG1609@2	NA|NA|NA	K	helix_turn _helix lactose operon repressor
OL67_000213	1423144.Gal_03235	1.4e-253	881.7	Phaeobacter	ugpB			ko:K02027,ko:K05813	ko02010,map02010	M00198,M00207			ko00000,ko00001,ko00002,ko02000	3.A.1.1,3.A.1.1.3			Bacteria	1MVMW@1224,2TQKV@28211,34GDQ@302485,COG1653@1,COG1653@2	NA|NA|NA	G	Bacterial extracellular solute-binding protein
OL67_000214	1423144.Gal_03234	4.5e-163	580.5	Phaeobacter	ugpA			ko:K02025,ko:K05814,ko:K10118,ko:K10228,ko:K10233,ko:K15771,ko:K17322	ko02010,map02010	M00196,M00198,M00200,M00201,M00207,M00491,M00607			ko00000,ko00001,ko00002,ko02000	3.A.1.1,3.A.1.1.16,3.A.1.1.2,3.A.1.1.28,3.A.1.1.3,3.A.1.1.32,3.A.1.1.35,3.A.1.1.5,3.A.1.1.8			Bacteria	1MVAP@1224,2TSGN@28211,34GDS@302485,COG1175@1,COG1175@2	NA|NA|NA	U	Binding-protein-dependent transport system inner membrane component
OL67_000215	391619.PGA1_c02730	4.8e-157	560.5	Phaeobacter	ugpE			ko:K05815	ko02010,map02010	M00198			ko00000,ko00001,ko00002,ko02000	3.A.1.1.3			Bacteria	1MUWS@1224,2TSYA@28211,34G60@302485,COG0395@1,COG0395@2	NA|NA|NA	U	probably responsible for the translocation of the substrate across the membrane
OL67_000216	391619.PGA1_c02740	5.1e-190	670.2	Phaeobacter	ugpC	GO:0000166,GO:0001406,GO:0001407,GO:0003674,GO:0003824,GO:0005215,GO:0005488,GO:0005524,GO:0005575,GO:0005623,GO:0005886,GO:0006810,GO:0006811,GO:0006820,GO:0008144,GO:0008150,GO:0008509,GO:0008514,GO:0015075,GO:0015169,GO:0015399,GO:0015405,GO:0015430,GO:0015605,GO:0015711,GO:0015748,GO:0015794,GO:0016020,GO:0016021,GO:0016462,GO:0016787,GO:0016817,GO:0016818,GO:0016887,GO:0017076,GO:0017111,GO:…	3.6.3.20	ko:K05816,ko:K10112	ko02010,map02010	M00194,M00196,M00197,M00198,M00200,M00201,M00206,M00207,M00491,M00602,M00605,M00606			ko00000,ko00001,ko00002,ko01000,ko02000	3.A.1.1,3.A.1.1.3		iAF1260.b3450,iB21_1397.B21_03252,iBWG_1329.BWG_3141,iECABU_c1320.ECABU_c38800,iECB_1328.ECB_03299,iECDH10B_1368.ECDH10B_3624,iECD_1391.ECD_03299,iETEC_1333.ETEC_3696,iJO1366.b3450,iJR904.b3450,iUMNK88_1353.UMNK88_4218,iY75_1357.Y75_RS19980,ic_1306.c4239	Bacteria	1MU3I@1224,2TQQJ@28211,34G9H@302485,COG3842@1,COG3842@2	NA|NA|NA	E	Part of the ABC transporter complex UgpABCE involved in sn-glycerol-3-phosphate import. Responsible for energy coupling to the transport system
OL67_000217	1423144.Gal_03231	4e-192	677.2	Phaeobacter													Bacteria	1P2WU@1224,2U2FR@28211,34G68@302485,COG3568@1,COG3568@2	NA|NA|NA	S	Endonuclease/Exonuclease/phosphatase family
OL67_000218	1423144.Gal_03230	5.2e-206	723.4	Phaeobacter	ada		2.1.1.63,3.2.2.21	ko:K00567,ko:K10778,ko:K13529,ko:K13530,ko:K15051	ko03410,map03410				ko00000,ko00001,ko01000,ko03000,ko03400				Bacteria	1N2YQ@1224,2TRRN@28211,34F2N@302485,COG0350@1,COG0350@2,COG2169@1,COG2169@2	NA|NA|NA	F	Metal binding domain of Ada
OL67_000219	391619.PGA1_c02770	1.6e-285	988.0	Phaeobacter	gpmI	GO:0003674,GO:0003824,GO:0004619,GO:0005488,GO:0005575,GO:0005622,GO:0005623,GO:0005737,GO:0005829,GO:0005975,GO:0006082,GO:0006090,GO:0006091,GO:0006096,GO:0006139,GO:0006163,GO:0006164,GO:0006165,GO:0006725,GO:0006732,GO:0006733,GO:0006753,GO:0006754,GO:0006757,GO:0006793,GO:0006796,GO:0006807,GO:0006950,GO:0006979,GO:0008150,GO:0008152,GO:0009056,GO:0009058,GO:0009108,GO:0009117,GO:0009123,GO:…	5.4.2.12	ko:K15633	ko00010,ko00260,ko00680,ko01100,ko01110,ko01120,ko01130,ko01200,ko01230,map00010,map00260,map00680,map01100,map01110,map01120,map01130,map01200,map01230	M00001,M00002,M00003	R01518	RC00536	ko00000,ko00001,ko00002,ko01000			iECSE_1348.ECSE_3895,iJN678.yibO,iJN746.PP_5056	Bacteria	1MUQ1@1224,2TS6R@28211,34F2D@302485,COG0696@1,COG0696@2	NA|NA|NA	G	Catalyzes the interconversion of 2-phosphoglycerate and 3-phosphoglycerate
OL67_000220	391619.PGA1_c02780	9.2e-188	662.9	Phaeobacter	filA			ko:K21471					ko00000,ko01000,ko01002,ko01011				Bacteria	1MY3E@1224,2TUSP@28211,34EFA@302485,COG4942@1,COG4942@2	NA|NA|NA	D	Peptidase family M23
OL67_000221	1423144.Gal_03227	1.9e-237	828.2	Phaeobacter	ctpA		3.4.21.102	ko:K03797					ko00000,ko01000,ko01002				Bacteria	1MU39@1224,2TRW2@28211,34EC0@302485,COG0793@1,COG0793@2	NA|NA|NA	O	tail specific protease
OL67_000222	1423144.Gal_03226	1.6e-149	535.4	Phaeobacter	hpaA			ko:K02099,ko:K02508,ko:K07506,ko:K18954,ko:K18991		M00647			ko00000,ko00002,ko03000				Bacteria	1QW7N@1224,2TWRG@28211,34ECP@302485,COG0662@1,COG0662@2,COG4977@1,COG4977@2	NA|NA|NA	K	AraC-like ligand binding domain
OL67_000223	1423144.Gal_03225	1.1e-220	772.3	Phaeobacter	pobA		1.14.13.2	ko:K00481	ko00362,ko01100,ko01120,ko01220,map00362,map01100,map01120,map01220		R01298	RC00046	ko00000,ko00001,ko01000				Bacteria	1MV8T@1224,2TRB8@28211,34EGZ@302485,COG0654@1,COG0654@2	NA|NA|NA	CH	FAD binding domain
OL67_000224	391619.PGA1_c02820	8e-109	399.8	Phaeobacter				ko:K07118					ko00000				Bacteria	1MV9B@1224,2TRZ3@28211,34FGD@302485,COG2910@1,COG2910@2	NA|NA|NA	S	NmrA-like family
OL67_000225	391619.PGA1_c02830	1.2e-163	582.4	Phaeobacter	hndI	GO:0005575,GO:0005623,GO:0005886,GO:0008150,GO:0009314,GO:0009628,GO:0010165,GO:0010212,GO:0016020,GO:0044464,GO:0050896,GO:0071944		ko:K01990,ko:K09695	ko02010,map02010	M00252,M00254			ko00000,ko00001,ko00002,ko02000	3.A.1,3.A.1.102			Bacteria	1MUW7@1224,2TR2Q@28211,34E4S@302485,COG1131@1,COG1131@2	NA|NA|NA	V	AAA domain, putative AbiEii toxin, Type IV TA system
OL67_000226	1423144.Gal_03222	1.1e-133	482.6	Phaeobacter	yadH	GO:0005575,GO:0005623,GO:0005886,GO:0016020,GO:0044464,GO:0071944		ko:K01992		M00254			ko00000,ko00002,ko02000	3.A.1			Bacteria	1MUH1@1224,2TQSY@28211,34EVA@302485,COG0842@1,COG0842@2	NA|NA|NA	U	ABC-2 type transporter
OL67_000227	1423144.Gal_03221	2.5e-144	518.1	Phaeobacter	sohB			ko:K03313,ko:K04773,ko:K04774					ko00000,ko01000,ko01002,ko02000	2.A.33.1			Bacteria	1MUXE@1224,2TQZP@28211,34EWH@302485,COG0616@1,COG0616@2	NA|NA|NA	OU	Peptidase family S49
OL67_000228	1423144.Gal_03220	3e-157	561.2	Phaeobacter	yrbG			ko:K07301					ko00000,ko02000	2.A.19.5			Bacteria	1MU3R@1224,2TST5@28211,34E0A@302485,COG0530@1,COG0530@2	NA|NA|NA	P	Sodium/calcium exchanger protein
OL67_000229	1423144.Gal_03219	4.5e-135	487.3	Phaeobacter													Bacteria	1MUUV@1224,2TR0A@28211,34EUB@302485,COG1028@1,COG1028@2	NA|NA|NA	IQ	KR domain
OL67_000230	391619.PGA1_c02880	0.0	1195.3	Phaeobacter	uvrC	GO:0003674,GO:0003824,GO:0004518,GO:0004519,GO:0004520,GO:0004536,GO:0005575,GO:0005618,GO:0005622,GO:0005623,GO:0005737,GO:0005886,GO:0006139,GO:0006259,GO:0006281,GO:0006725,GO:0006807,GO:0006950,GO:0006974,GO:0007154,GO:0008150,GO:0008152,GO:0009314,GO:0009380,GO:0009381,GO:0009432,GO:0009605,GO:0009628,GO:0009987,GO:0009991,GO:0016020,GO:0016787,GO:0016788,GO:0030312,GO:0031668,GO:0032991,GO:…		ko:K03703	ko03420,map03420				ko00000,ko00001,ko03400				Bacteria	1MV38@1224,2TT32@28211,34EBZ@302485,COG0322@1,COG0322@2	NA|NA|NA	L	The UvrABC repair system catalyzes the recognition and processing of DNA lesions. UvrC both incises the 5' and 3' sides of the lesion. The N-terminal half is responsible for the 3' incision and the C-terminal half is responsible for the 5' incision
OL67_000231	1423144.Gal_03217	7.2e-121	439.9	Phaeobacter	pgsA		2.7.8.41,2.7.8.5	ko:K00995,ko:K08744	ko00564,ko01100,map00564,map01100		R01801,R02030	RC00002,RC00017,RC02795	ko00000,ko00001,ko01000				Bacteria	1RCZ7@1224,2TUI7@28211,34EYN@302485,COG0558@1,COG0558@2	NA|NA|NA	I	CDP-alcohol phosphatidyltransferase
OL67_000232	391619.PGA1_c02900	8.3e-35	152.5	Phaeobacter	moaD	GO:0005575,GO:0005622,GO:0005623,GO:0005737,GO:0005829,GO:0006732,GO:0006777,GO:0006793,GO:0006796,GO:0006807,GO:0008150,GO:0008152,GO:0009058,GO:0009108,GO:0009987,GO:0018130,GO:0019538,GO:0019637,GO:0019720,GO:0043170,GO:0043545,GO:0044237,GO:0044238,GO:0044249,GO:0044260,GO:0044267,GO:0044424,GO:0044444,GO:0044464,GO:0046483,GO:0051186,GO:0051188,GO:0051189,GO:0071704,GO:0090407,GO:1901360,GO:…	2.8.1.12	ko:K03636,ko:K21142	ko00790,ko01100,ko04122,map00790,map01100,map04122		R09395	RC02507	ko00000,ko00001,ko01000				Bacteria	1N0IE@1224,2UF4F@28211,34FUF@302485,COG1977@1,COG1977@2	NA|NA|NA	H	Involved in sulfur transfer in the conversion of molybdopterin precursor Z to molybdopterin
OL67_000233	1423144.Gal_03215	8.8e-78	296.2	Phaeobacter	moaE		2.8.1.12	ko:K03635	ko00790,ko01100,ko04122,map00790,map01100,map04122		R09395	RC02507	ko00000,ko00001,ko01000				Bacteria	1RGUX@1224,2U73K@28211,34FM4@302485,COG0314@1,COG0314@2	NA|NA|NA	H	MoaE protein
OL67_000234	391619.PGA1_c02920	1.4e-47	195.3	Phaeobacter													Bacteria	1RGYE@1224,2AI35@1,2U9PN@28211,318GY@2,34FMY@302485	NA|NA|NA
OL67_000235	1423144.Gal_03213	0.0	1160.2	Phaeobacter				ko:K03286					ko00000,ko02000	1.B.6			Bacteria	1MWHF@1224,2TUGX@28211,34EKQ@302485,COG2885@1,COG2885@2	NA|NA|NA	M	OmpA family
OL67_000236	439497.RR11_234	4.2e-175	620.5	Ruegeria	ubiA		2.5.1.39	ko:K03179,ko:K06125	ko00130,ko01100,ko01110,map00130,map01100,map01110	M00117,M00128	R05000,R05615,R05616,R07273	RC00209,RC02895	ko00000,ko00001,ko00002,ko01000,ko01006				Bacteria	1MV4Q@1224,2TT3I@28211,4NBF4@97050,COG0382@1,COG0382@2	NA|NA|NA	H	Catalyzes the prenylation of para-hydroxybenzoate (PHB) with an all-trans polyprenyl group. Mediates the second step in the final reaction sequence of ubiquinone-8 (UQ-8) biosynthesis, which is the condensation of the polyisoprenoid side chain with PHB, generating the first membrane-bound Q intermediate 3- octaprenyl-4-hydroxybenzoate
OL67_000237	391619.PGA1_c02950	5.5e-135	486.9	Phaeobacter	rsmE		2.1.1.193	ko:K09761					ko00000,ko01000,ko03009				Bacteria	1MXCU@1224,2TS0N@28211,34EJR@302485,COG1385@1,COG1385@2	NA|NA|NA	J	Specifically methylates the N3 position of the uracil ring of uridine 1498 (m3U1498) in 16S rRNA. Acts on the fully assembled 30S ribosomal subunit
OL67_000238	1423144.Gal_03210	1.3e-157	562.4	Phaeobacter	MA20_27790			ko:K06976					ko00000				Bacteria	1RKK4@1224,2U63H@28211,34GA5@302485,COG3393@1,COG3393@2	NA|NA|NA	S	Acetyltransferase (GNAT) family
OL67_000239	1423144.Gal_03209	6.9e-95	353.2	Phaeobacter													Bacteria	1MZAN@1224,2CKED@1,2UCI6@28211,32SC7@2,34FD2@302485	NA|NA|NA
OL67_000240	391619.PGA1_c02980	1.1e-274	951.8	Phaeobacter	gshA		6.3.2.2	ko:K01919	ko00270,ko00480,ko01100,map00270,map00480,map01100	M00118	R00894,R10993	RC00064,RC00090	ko00000,ko00001,ko00002,ko01000				Bacteria	1MU47@1224,2TRPT@28211,34EA6@302485,COG3572@1,COG3572@2	NA|NA|NA	H	Glutamate-cysteine ligase family 2(GCS2)
OL67_000241	1423144.Gal_03207	4.5e-21	107.1	Phaeobacter													Bacteria	1NEYS@1224,2EMB4@1,2UIVH@28211,32ZQW@2,34FYN@302485	NA|NA|NA
OL67_000242	1423144.Gal_03206	6.4e-84	316.6	Phaeobacter													Bacteria	1N0GC@1224,2UBRM@28211,34FGJ@302485,COG3350@1,COG3350@2	NA|NA|NA	S	YHS domain protein
OL67_000243	1423144.Gal_03205	6.7e-102	376.7	Phaeobacter	plsY		2.3.1.15	ko:K08591	ko00561,ko00564,ko01100,ko01110,map00561,map00564,map01100,map01110	M00089	R00851,R09380	RC00004,RC00039,RC00041	ko00000,ko00001,ko00002,ko01000,ko01004				Bacteria	1RD4Z@1224,2U7BZ@28211,34EF7@302485,COG0344@1,COG0344@2	NA|NA|NA	I	Catalyzes the transfer of an acyl group from acyl- phosphate (acyl-PO(4)) to glycerol-3-phosphate (G3P) to form lysophosphatidic acid (LPA). This enzyme utilizes acyl-phosphate as fatty acyl donor, but not acyl-CoA or acyl-ACP
OL67_000244	391619.PGA1_c03020	1.4e-240	838.6	Phaeobacter	pyrC	GO:0003674,GO:0003824,GO:0004038,GO:0004151,GO:0005575,GO:0005622,GO:0005623,GO:0005737,GO:0006139,GO:0006144,GO:0006145,GO:0006220,GO:0006221,GO:0006725,GO:0006753,GO:0006793,GO:0006796,GO:0006807,GO:0008150,GO:0008152,GO:0009056,GO:0009058,GO:0009112,GO:0009117,GO:0009165,GO:0009218,GO:0009220,GO:0009259,GO:0009260,GO:0009987,GO:0016787,GO:0016810,GO:0016812,GO:0018130,GO:0019438,GO:0019439,GO:…	3.5.2.3	ko:K01465	ko00240,ko01100,map00240,map01100	M00051	R01993	RC00632	ko00000,ko00001,ko00002,ko01000				Bacteria	1MVXY@1224,2TSTM@28211,34E0S@302485,COG0044@1,COG0044@2	NA|NA|NA	F	Amidohydrolase family
OL67_000245	439497.RR11_1625	1.9e-60	238.4	Ruegeria													Bacteria	1REDA@1224,2A2U8@1,2U89J@28211,30R84@2,4NCBX@97050	NA|NA|NA
OL67_000246	391619.PGA1_c03050	1.9e-74	285.4	Phaeobacter													Bacteria	1R6JX@1224,28NAB@1,2UKCP@28211,2ZBE5@2,34FQA@302485	NA|NA|NA
OL67_000247	391619.PGA1_c03060	2.3e-184	651.4	Phaeobacter	pyrB	GO:0003674,GO:0003824,GO:0004070,GO:0005575,GO:0005618,GO:0005622,GO:0005623,GO:0005737,GO:0005829,GO:0005886,GO:0006139,GO:0006220,GO:0006221,GO:0006725,GO:0006753,GO:0006793,GO:0006796,GO:0006807,GO:0008150,GO:0008152,GO:0009058,GO:0009117,GO:0009165,GO:0009218,GO:0009220,GO:0009259,GO:0009260,GO:0009987,GO:0016020,GO:0016740,GO:0016741,GO:0016743,GO:0018130,GO:0019438,GO:0019637,GO:0019693,GO:…	2.1.3.2	ko:K00608,ko:K00609	ko00240,ko00250,ko01100,map00240,map00250,map01100	M00051	R01397	RC00064,RC02850	ko00000,ko00001,ko00002,ko01000			iYO844.BSU15490	Bacteria	1MWAB@1224,2TRHP@28211,34EZU@302485,COG0540@1,COG0540@2	NA|NA|NA	F	Aspartate/ornithine carbamoyltransferase, Asp/Orn binding domain
OL67_000248	391619.PGA1_c03070	7.3e-138	496.5	Phaeobacter	udgA		3.2.2.27	ko:K21929	ko03410,map03410				ko00000,ko00001,ko01000,ko03400				Bacteria	1MWX1@1224,2TT4Q@28211,34E4V@302485,COG1573@1,COG1573@2	NA|NA|NA	L	Uracil DNA glycosylase superfamily
OL67_000249	391619.PGA1_c03080	3.2e-95	354.4	Phaeobacter	moaB	GO:0003674,GO:0005488,GO:0005515,GO:0005575,GO:0005622,GO:0005623,GO:0005737,GO:0005829,GO:0042802,GO:0044424,GO:0044444,GO:0044464	2.7.7.75	ko:K03638	ko00790,ko01100,map00790,map01100		R09726	RC00002	ko00000,ko00001,ko01000				Bacteria	1R9W2@1224,2TTA8@28211,34EW7@302485,COG0521@1,COG0521@2	NA|NA|NA	H	May be involved in the biosynthesis of molybdopterin
OL67_000250	1423144.Gal_03197	7.5e-195	686.8	Phaeobacter				ko:K02005,ko:K16922					ko00000,ko01002				Bacteria	1QVP6@1224,2TWJ2@28211,34F3X@302485,COG1566@1,COG1566@2	NA|NA|NA	V	HlyD family secretion protein
OL67_000251	1423144.Gal_03196	0.0	2095.9	Phaeobacter													Bacteria	1MU48@1224,2TQT0@28211,34EY6@302485,COG0841@1,COG0841@2	NA|NA|NA	V	Protein export membrane protein
OL67_000252	1423144.Gal_03195	2e-83	315.1	Phaeobacter	nudF												Bacteria	1N1KH@1224,2UA1K@28211,34FQZ@302485,COG1051@1,COG1051@2	NA|NA|NA	F	NUDIX domain
OL67_000253	391619.PGA1_c03120	1.2e-141	509.2	Phaeobacter			1.8.1.8	ko:K04084					ko00000,ko01000,ko03110	5.A.1.1			Bacteria	1REVE@1224,2VEXK@28211,34ET2@302485,COG4233@1,COG4233@2	NA|NA|NA	CO	Disulphide bond corrector protein DsbC
OL67_000254	1423144.Gal_03193	1.7e-99	368.6	Phaeobacter	MA20_18155			ko:K07735					ko00000,ko03000				Bacteria	1RCXM@1224,2TTX4@28211,34F3S@302485,COG1678@1,COG1678@2	NA|NA|NA	K	Uncharacterized ACR, COG1678
OL67_000255	1423144.Gal_03192	1.5e-169	602.1	Phaeobacter	sua	GO:0000049,GO:0000166,GO:0002949,GO:0003674,GO:0003676,GO:0003723,GO:0003824,GO:0005488,GO:0005524,GO:0005575,GO:0005622,GO:0005623,GO:0005737,GO:0006139,GO:0006396,GO:0006399,GO:0006400,GO:0006450,GO:0006725,GO:0006807,GO:0008033,GO:0008144,GO:0008150,GO:0008152,GO:0009451,GO:0009987,GO:0010467,GO:0016070,GO:0016740,GO:0016772,GO:0016779,GO:0017076,GO:0030554,GO:0032553,GO:0032555,GO:0032559,GO:…	2.7.7.87	ko:K07566			R10463	RC00745	ko00000,ko01000,ko03009,ko03016				Bacteria	1MVPM@1224,2TRIM@28211,34F1Y@302485,COG0009@1,COG0009@2	NA|NA|NA	J	Required for the formation of a threonylcarbamoyl group on adenosine at position 37 (t(6)A37) in tRNAs that read codons beginning with adenine
OL67_000256	391619.PGA1_c03150	0.0	1109.4	Phaeobacter	acd		1.3.8.1,1.3.8.7	ko:K00248,ko:K00249,ko:K20035	ko00071,ko00280,ko00410,ko00640,ko00650,ko00920,ko01100,ko01110,ko01120,ko01130,ko01200,ko01212,ko03320,map00071,map00280,map00410,map00640,map00650,map00920,map01100,map01110,map01120,map01130,map01200,map01212,map03320	M00013,M00036,M00087	R00924,R01175,R01178,R01279,R02661,R03172,R03777,R03857,R03990,R04095,R04432,R04751,R04754,R11130	RC00052,RC00068,RC00076,RC00095,RC00120,RC00148,RC00246,RC03363	ko00000,ko00001,ko00002,ko01000				Bacteria	1MU20@1224,2TQJS@28211,34F1U@302485,COG1960@1,COG1960@2	NA|NA|NA	I	Acetyl-CoA dehydrogenase C-terminal like
OL67_000257	1423144.Gal_03190	2.3e-206	724.5	Phaeobacter	yqjP												Bacteria	1MUXF@1224,2TSYY@28211,34F3H@302485,COG0491@1,COG0491@2	NA|NA|NA	S	Metallo-beta-lactamase superfamily
OL67_000258	1423144.Gal_03189	1.1e-80	305.8	Phaeobacter													Bacteria	1RETR@1224,292H0@1,2U83Y@28211,2ZQ15@2,34FF5@302485	NA|NA|NA
OL67_000259	1423144.Gal_03188	2.9e-78	298.1	Phaeobacter													Bacteria	1QXVV@1224,2AE9B@1,2U9MI@28211,3143E@2,34G91@302485	NA|NA|NA
OL67_000260	1423144.Gal_03187	1e-15	88.2	Phaeobacter													Bacteria	1PR88@1224,2AD5M@1,2V3HW@28211,312U8@2,34G08@302485	NA|NA|NA	S	Bacterial aa3 type cytochrome c oxidase subunit IV
OL67_000261	391619.PGA1_c03200	1.7e-106	392.1	Phaeobacter													Bacteria	1PV8U@1224,2BZ3T@1,2U9KU@28211,315W2@2,34F6C@302485	NA|NA|NA
OL67_000262	391619.PGA1_c03210	1.7e-54	218.4	Phaeobacter													Bacteria	1MZUZ@1224,2UC31@28211,34FTR@302485,COG4392@1,COG4392@2	NA|NA|NA	S	Branched-chain amino acid transport protein (AzlD)
OL67_000263	391619.PGA1_c03220	7.2e-127	459.9	Phaeobacter	azlC												Bacteria	1MVGN@1224,2TVIA@28211,34EE3@302485,COG1296@1,COG1296@2	NA|NA|NA	E	AzlC protein
OL67_000264	1423144.Gal_03183	1.9e-164	585.1	Phaeobacter	fdhD			ko:K02379					ko00000				Bacteria	1MY28@1224,2VFYH@28211,34EDV@302485,COG1526@1,COG1526@2	NA|NA|NA	C	Required for formate dehydrogenase (FDH) activity. Acts as a sulfur carrier protein that transfers sulfur from IscS to the molybdenum cofactor prior to its insertion into FDH
OL67_000265	391619.PGA1_c03240	2e-112	411.8	Phaeobacter	mobA		2.7.7.77	ko:K03752	ko00790,ko01100,map00790,map01100		R11581		ko00000,ko00001,ko01000				Bacteria	1RH3M@1224,2TV2G@28211,34EHA@302485,COG0746@1,COG0746@2	NA|NA|NA	H	Transfers a GMP moiety from GTP to Mo-molybdopterin (Mo- MPT) cofactor (Moco or molybdenum cofactor) to form Mo- molybdopterin guanine dinucleotide (Mo-MGD) cofactor
OL67_000266	391619.PGA1_c03250	3.2e-86	324.3	Phaeobacter	mobB	GO:0000166,GO:0001882,GO:0001883,GO:0003674,GO:0005488,GO:0005525,GO:0017076,GO:0019001,GO:0032549,GO:0032550,GO:0032553,GO:0032555,GO:0032561,GO:0035639,GO:0036094,GO:0043167,GO:0043168,GO:0097159,GO:0097367,GO:1901265,GO:1901363	2.10.1.1,2.7.7.77	ko:K02379,ko:K03750,ko:K03752,ko:K03753,ko:K13818	ko00790,ko01100,map00790,map01100		R09735,R11581	RC03462	ko00000,ko00001,ko01000				Bacteria	1RD3Q@1224,2U5T0@28211,34FF9@302485,COG1763@1,COG1763@2	NA|NA|NA	H	Molybdopterin guanine dinucleotide synthesis protein B
OL67_000267	1423144.Gal_03180	5.2e-150	537.0	Phaeobacter	rpoC		2.10.1.1,2.7.7.6	ko:K03046,ko:K03750	ko00230,ko00240,ko00790,ko01100,ko03020,map00230,map00240,map00790,map01100,map03020	M00183	R00435,R00441,R00442,R00443,R09735	RC02795,RC03462	br01611,ko00000,ko00001,ko00002,ko01000,ko03021,ko03400				Bacteria	1QXVW@1224,2TXCR@28211,34G6D@302485,COG0303@1,COG0303@2	NA|NA|NA	H	'Molybdopterin
OL67_000268	391619.PGA1_c03270	1.3e-219	768.8	Phaeobacter	moeA		2.10.1.1	ko:K03750	ko00790,ko01100,map00790,map01100		R09735	RC03462	ko00000,ko00001,ko01000				Bacteria	1MVD5@1224,2TQRI@28211,34DTR@302485,COG0303@1,COG0303@2	NA|NA|NA	H	MoeA N-terminal region (domain I and II)
OL67_000269	1423144.Gal_03178	6.1e-172	610.1	Phaeobacter													Bacteria	1MVJ0@1224,2CJVZ@1,2TTJI@28211,2Z84M@2,34DU3@302485	NA|NA|NA
OL67_000270	1423144.Gal_03177	2.1e-79	301.6	Phaeobacter	greA	GO:0001098,GO:0001108,GO:0003674,GO:0005488,GO:0005515,GO:0005575,GO:0005618,GO:0005622,GO:0005623,GO:0005737,GO:0005829,GO:0005886,GO:0006139,GO:0006351,GO:0006354,GO:0006355,GO:0006725,GO:0006807,GO:0008150,GO:0008152,GO:0009058,GO:0009059,GO:0009889,GO:0009987,GO:0010467,GO:0010468,GO:0010556,GO:0016020,GO:0016070,GO:0018130,GO:0019219,GO:0019222,GO:0019438,GO:0030312,GO:0031323,GO:0031326,GO:…		ko:K03624					ko00000,ko03021				Bacteria	1RCXW@1224,2U5JU@28211,34E1Y@302485,COG0782@1,COG0782@2	NA|NA|NA	K	Necessary for efficient RNA polymerase transcription elongation past template-encoded arresting sites. The arresting sites in DNA have the property of trapping a certain fraction of elongating RNA polymerases that pass through, resulting in locked ternary complexes. Cleavage of the nascent transcript by cleavage factors such as GreA or GreB allows the resumption of elongation from the new 3'termi…
OL67_000272	1423144.Gal_03175	1.2e-67	262.3	Phaeobacter													Bacteria	1N0XB@1224,2UD3M@28211,34FR5@302485,COG0346@1,COG0346@2	NA|NA|NA	E	Glyoxalase/Bleomycin resistance protein/Dioxygenase superfamily
OL67_000273	391619.PGA1_c03310	1.3e-90	339.0	Phaeobacter	soxR			ko:K13639					ko00000,ko03000				Bacteria	1RH2U@1224,2U73A@28211,34FD5@302485,COG0789@1,COG0789@2	NA|NA|NA	K	helix_turn_helix, mercury resistance
OL67_000274	1423144.Gal_03173	0.0	1120.5	Phaeobacter	etfD		1.5.5.1	ko:K00311					ko00000,ko01000				Bacteria	1MVU6@1224,2TS0R@28211,34DT8@302485,COG0644@1,COG0644@2,COG2440@1,COG2440@2	NA|NA|NA	C	Electron transfer flavoprotein-ubiquinone oxidoreductase, 4Fe-4S
OL67_000275	1423144.Gal_03172	2.7e-284	984.2	Phaeobacter													Bacteria	1MYB8@1224,2TQV5@28211,34E8J@302485,COG0457@1,COG0457@2	NA|NA|NA	S	Tetratricopeptide repeat
OL67_000276	1423144.Gal_03171	2.2e-143	515.0	Phaeobacter	ispE	GO:0000166,GO:0003674,GO:0003824,GO:0005488,GO:0005524,GO:0006629,GO:0006720,GO:0006793,GO:0006796,GO:0008144,GO:0008150,GO:0008152,GO:0008299,GO:0008610,GO:0009058,GO:0009987,GO:0016301,GO:0016310,GO:0016740,GO:0016772,GO:0016773,GO:0017076,GO:0030554,GO:0032553,GO:0032555,GO:0032559,GO:0035639,GO:0036094,GO:0040007,GO:0043167,GO:0043168,GO:0044237,GO:0044238,GO:0044249,GO:0044255,GO:0050515,GO:…	2.1.1.182,2.7.1.148	ko:K00919,ko:K02528,ko:K16924	ko00900,ko01100,ko01110,ko01130,map00900,map01100,map01110,map01130	M00096,M00582	R05634,R10716	RC00002,RC00003,RC01439,RC03257	ko00000,ko00001,ko00002,ko01000,ko02000,ko03009	3.A.1.29		iEC55989_1330.EC55989_1304,iLJ478.TM1383,iYO844.BSU00460	Bacteria	1MVU3@1224,2TUFV@28211,34FCN@302485,COG1947@1,COG1947@2	NA|NA|NA	F	Catalyzes the phosphorylation of the position 2 hydroxy group of 4-diphosphocytidyl-2C-methyl-D-erythritol
OL67_000277	439497.RR11_1057	6.1e-211	740.0	Ruegeria	ispB	GO:0003674,GO:0003824,GO:0004659,GO:0005488,GO:0005515,GO:0005575,GO:0005622,GO:0005623,GO:0005737,GO:0005829,GO:0006066,GO:0006629,GO:0006720,GO:0006732,GO:0006733,GO:0006743,GO:0006744,GO:0008150,GO:0008152,GO:0008299,GO:0008610,GO:0009058,GO:0009108,GO:0009987,GO:0016093,GO:0016094,GO:0016740,GO:0016765,GO:0042180,GO:0042181,GO:0042802,GO:0044237,GO:0044238,GO:0044249,GO:0044255,GO:0044281,GO:…	2.5.1.30,2.5.1.90	ko:K00805,ko:K02523	ko00900,ko01110,map00900,map01110		R09247,R09248	RC00279	ko00000,ko00001,ko01000,ko01006			iYL1228.KPN_03597,ic_1306.c3945	Bacteria	1MUK6@1224,2TSDZ@28211,4NA77@97050,COG0142@1,COG0142@2	NA|NA|NA	H	Belongs to the FPP GGPP synthase family
OL67_000278	1423144.Gal_03168	5.6e-138	496.9	Phaeobacter	yfiC		2.1.1.223	ko:K15460					ko00000,ko01000,ko03016				Bacteria	1MXEQ@1224,2TUBR@28211,34EVS@302485,COG4123@1,COG4123@2	NA|NA|NA	S	Methyltransferase small domain
OL67_000279	1423144.Gal_03167	5.9e-22	109.4	Phaeobacter													Bacteria	1NGRE@1224,2UJAX@28211,34FYV@302485,COG5570@1,COG5570@2	NA|NA|NA	S	Protein of unknown function (DUF465)
OL67_000280	1423144.Gal_03166	4.3e-150	537.3	Phaeobacter	yddG												Bacteria	1MVGC@1224,2TS6Y@28211,34FU3@302485,COG0697@1,COG0697@2	NA|NA|NA	EG	EamA-like transporter family
OL67_000281	1423144.Gal_03165	4.2e-159	567.4	Phaeobacter	gcvA			ko:K03566	ko02026,map02026				ko00000,ko00001,ko03000				Bacteria	1MWY0@1224,2TSD9@28211,34DWQ@302485,COG0583@1,COG0583@2	NA|NA|NA	K	Bacterial regulatory helix-turn-helix protein, lysR family
OL67_000283	1423144.Gal_03163	9.1e-130	469.5	Phaeobacter													Bacteria	1MUEV@1224,2TRCF@28211,34E4Y@302485,COG1028@1,COG1028@2	NA|NA|NA	IQ	KR domain
OL67_000284	1423144.Gal_03162	3.6e-216	757.3	Phaeobacter	phbA	GO:0005575,GO:0005622,GO:0005623,GO:0005737,GO:0044424,GO:0044464	2.3.1.9	ko:K00626	ko00071,ko00072,ko00280,ko00310,ko00362,ko00380,ko00620,ko00630,ko00640,ko00650,ko00720,ko00900,ko01100,ko01110,ko01120,ko01130,ko01200,ko01212,ko02020,map00071,map00072,map00280,map00310,map00362,map00380,map00620,map00630,map00640,map00650,map00720,map00900,map01100,map01110,map01120,map01130,map01200,map01212,map02020	M00088,M00095,M00373,M00374,M00375	R00238,R01177	RC00004,RC00326	ko00000,ko00001,ko00002,ko01000,ko04147				Bacteria	1MU5G@1224,2TQQ7@28211,34E2Q@302485,COG0183@1,COG0183@2	NA|NA|NA	I	Thiolase, C-terminal domain
OL67_000285	1423144.Gal_03161	1.7e-148	531.9	Phaeobacter	yfgF	GO:0000302,GO:0003674,GO:0003824,GO:0005575,GO:0005623,GO:0005886,GO:0006950,GO:0006979,GO:0008081,GO:0008150,GO:0009628,GO:0009636,GO:0009987,GO:0010035,GO:0016020,GO:0016021,GO:0016787,GO:0016788,GO:0031224,GO:0033554,GO:0034059,GO:0034599,GO:0034614,GO:0035690,GO:0036293,GO:0036294,GO:0042221,GO:0042493,GO:0042542,GO:0042578,GO:0043900,GO:0044425,GO:0044464,GO:0046677,GO:0050789,GO:0050794,GO:…											Bacteria	1N299@1224,2TT4R@28211,34EWE@302485,COG2200@1,COG2200@2	NA|NA|NA	T	Putative diguanylate phosphodiesterase
OL67_000286	1423144.Gal_03160	2.2e-184	651.4	Phaeobacter													Bacteria	1NR7X@1224,2TT68@28211,34E0E@302485,COG3000@1,COG3000@2	NA|NA|NA	I	Fatty acid hydroxylase superfamily
OL67_000287	1423144.Gal_03159	1.9e-69	268.5	Phaeobacter													Bacteria	1NYAG@1224,2E7N5@1,2UST2@28211,341XY@2,34FZ1@302485	NA|NA|NA
OL67_000288	391619.PGA1_c03440	2.3e-96	358.2	Phaeobacter	tlpA	GO:0005575,GO:0005623,GO:0005886,GO:0016020,GO:0044464,GO:0071944											Bacteria	1MZ5J@1224,2TR0C@28211,34EH4@302485,COG0526@1,COG0526@2	NA|NA|NA	CO	Thioredoxin-like
OL67_000289	999549.KI421513_gene922	1.6e-255	888.3	Leisingera	argH	GO:0003674,GO:0003824,GO:0004056,GO:0005575,GO:0005622,GO:0005623,GO:0005737,GO:0006082,GO:0006520,GO:0006525,GO:0006526,GO:0006591,GO:0006807,GO:0008150,GO:0008152,GO:0008652,GO:0009058,GO:0009064,GO:0009084,GO:0009987,GO:0016053,GO:0016829,GO:0016840,GO:0016842,GO:0019752,GO:0042450,GO:0043436,GO:0044237,GO:0044238,GO:0044249,GO:0044281,GO:0044283,GO:0044424,GO:0044464,GO:0046394,GO:0071704,GO:…	4.3.2.1	ko:K01755	ko00220,ko00250,ko01100,ko01110,ko01130,ko01230,map00220,map00250,map01100,map01110,map01130,map01230	M00029,M00844,M00845	R01086	RC00445,RC00447	ko00000,ko00001,ko00002,ko01000,ko04147				Bacteria	1MUTU@1224,27ZI5@191028,2TR4H@28211,COG0165@1,COG0165@2	NA|NA|NA	E	Argininosuccinate lyase C-terminal
OL67_000290	1423144.Gal_03156	7.7e-25	119.0	Phaeobacter													Bacteria	1NGD8@1224,2EI0H@1,2UJP8@28211,33BS0@2,34FZZ@302485	NA|NA|NA
OL67_000291	1423144.Gal_03155	1.6e-238	831.6	Phaeobacter	lysA		4.1.1.20	ko:K01586	ko00300,ko01100,ko01110,ko01120,ko01130,ko01230,map00300,map01100,map01110,map01120,map01130,map01230	M00016,M00525,M00526,M00527	R00451	RC00299	ko00000,ko00001,ko00002,ko01000			iLJ478.TM1517	Bacteria	1MUA6@1224,2TQPB@28211,34E96@302485,COG0019@1,COG0019@2	NA|NA|NA	E	Specifically catalyzes the decarboxylation of meso- diaminopimelate (meso-DAP) to L-lysine
OL67_000292	1423144.Gal_03154	0.0	1324.3	Phaeobacter													Bacteria	1MWCT@1224,2TS61@28211,34EJP@302485,COG0419@1,COG0419@2	NA|NA|NA	L	Domain of unknown function (DUF4175)
OL67_000293	1423144.Gal_03153	1.7e-125	455.7	Phaeobacter													Bacteria	1RDS0@1224,2AQPE@1,2U708@28211,31FWZ@2,34FGI@302485	NA|NA|NA	S	zinc-ribbon domain
OL67_000294	439497.RR11_715	2.2e-123	448.4	Ruegeria	ftsE	GO:0000166,GO:0000287,GO:0000910,GO:0003674,GO:0003824,GO:0005488,GO:0005524,GO:0005575,GO:0005622,GO:0005623,GO:0005737,GO:0005886,GO:0007049,GO:0008144,GO:0008150,GO:0008356,GO:0009898,GO:0009966,GO:0009987,GO:0010646,GO:0016020,GO:0016043,GO:0016462,GO:0016787,GO:0016817,GO:0016818,GO:0016887,GO:0017076,GO:0017111,GO:0019897,GO:0019898,GO:0022402,GO:0022603,GO:0022607,GO:0023051,GO:0030145,GO:…		ko:K09811,ko:K09812	ko02010,map02010	M00256			ko00000,ko00001,ko00002,ko02000,ko03036	3.A.1.140			Bacteria	1MVQ4@1224,2TS9Y@28211,4NAC4@97050,COG2884@1,COG2884@2	NA|NA|NA	D	Cell division ATP-binding protein FtsE
OL67_000295	1423144.Gal_03151	3.5e-155	554.3	Phaeobacter	ftsX			ko:K09811	ko02010,map02010	M00256			ko00000,ko00001,ko00002,ko02000,ko03036	3.A.1.140			Bacteria	1MXKQ@1224,2TSNT@28211,34F39@302485,COG2177@1,COG2177@2	NA|NA|NA	D	Cell division protein
OL67_000296	391619.PGA1_c03520	1.1e-138	499.2	Phaeobacter			2.3.1.51	ko:K00655	ko00561,ko00564,ko01100,ko01110,map00561,map00564,map01100,map01110	M00089	R02241,R09381	RC00004,RC00037,RC00039	ko00000,ko00001,ko00002,ko01000,ko01004				Bacteria	1MY51@1224,2TT3P@28211,34F0J@302485,COG0204@1,COG0204@2	NA|NA|NA	I	Phosphate acyltransferases
OL67_000297	391619.PGA1_c03530	2.8e-108	397.9	Phaeobacter	MA20_21430			ko:K07006					ko00000				Bacteria	1MWG9@1224,2TSKK@28211,34FJN@302485,COG3576@1,COG3576@2	NA|NA|NA	S	Pyridoxamine 5'-phosphate oxidase
OL67_000298	391619.PGA1_c03540	3.3e-52	210.7	Phaeobacter	ethD												Bacteria	1N0B9@1224,2CJ4Q@1,2UM9Q@28211,32S97@2,34FXF@302485	NA|NA|NA	S	Ethyl tert-butyl ether degradation
OL67_000299	1423144.Gal_03147	8.4e-265	919.1	Phaeobacter	lpd	GO:0000166,GO:0003674,GO:0003824,GO:0004148,GO:0005488,GO:0005507,GO:0005524,GO:0005575,GO:0005576,GO:0005622,GO:0005623,GO:0005737,GO:0005739,GO:0005740,GO:0005743,GO:0005746,GO:0005747,GO:0008144,GO:0008150,GO:0008152,GO:0008270,GO:0009507,GO:0009536,GO:0010035,GO:0010038,GO:0016020,GO:0016491,GO:0016651,GO:0016667,GO:0016668,GO:0017076,GO:0019866,GO:0030554,GO:0030964,GO:0031090,GO:0031966,GO:…	1.8.1.4	ko:K00382	ko00010,ko00020,ko00260,ko00280,ko00620,ko00630,ko00640,ko01100,ko01110,ko01120,ko01130,ko01200,map00010,map00020,map00260,map00280,map00620,map00630,map00640,map01100,map01110,map01120,map01130,map01200	M00009,M00011,M00036,M00307,M00532	R00209,R01221,R01698,R03815,R07618,R08549	RC00004,RC00022,RC00583,RC02742,RC02833,RC02834	br01601,ko00000,ko00001,ko00002,ko01000,ko04147				Bacteria	1MU2U@1224,2TRN7@28211,34EM9@302485,COG1249@1,COG1249@2	NA|NA|NA	C	Pyridine nucleotide-disulphide oxidoreductase, dimerisation domain
OL67_000300	1423144.Gal_03146	3.6e-64	250.8	Phaeobacter													Bacteria	1N00R@1224,2U94Y@28211,34GGC@302485,COG3686@1,COG3686@2	NA|NA|NA	S	MAPEG family
OL67_000301	644076.SCH4B_0427	1.8e-87	328.6	Alphaproteobacteria													Bacteria	1NZ0W@1224,2F65D@1,2UTUB@28211,33YPH@2	NA|NA|NA
OL67_000303	391619.PGA1_c03590	5e-242	843.6	Phaeobacter	sucB	GO:0003674,GO:0003824,GO:0004149,GO:0005488,GO:0005504,GO:0005575,GO:0005622,GO:0005623,GO:0005737,GO:0005829,GO:0006082,GO:0006091,GO:0006099,GO:0006101,GO:0008150,GO:0008152,GO:0008289,GO:0009060,GO:0009987,GO:0015980,GO:0016417,GO:0016740,GO:0016746,GO:0016747,GO:0016748,GO:0016751,GO:0016999,GO:0017144,GO:0019752,GO:0031405,GO:0031406,GO:0032991,GO:0033293,GO:0036094,GO:0043167,GO:0043168,GO:…	2.3.1.61	ko:K00658	ko00020,ko00310,ko01100,ko01110,ko01120,ko01130,ko01200,map00020,map00310,map01100,map01110,map01120,map01130,map01200	M00009,M00011,M00032	R02570,R02571,R08549	RC00004,RC02727,RC02833	br01601,ko00000,ko00001,ko00002,ko01000			iAF987.Gmet_2766,iAPECO1_1312.APECO1_1352,iECED1_1282.ECED1_0696,iECOK1_1307.ECOK1_0726,iECS88_1305.ECS88_0752,iLF82_1304.LF82_2196,iNRG857_1313.NRG857_03235,iUMN146_1321.UM146_13990,iUTI89_1310.UTI89_C0722	Bacteria	1MUJD@1224,2TS5N@28211,34DX5@302485,COG0508@1,COG0508@2	NA|NA|NA	C	The 2-oxoglutarate dehydrogenase complex catalyzes the overall conversion of 2-oxoglutarate to succinyl-CoA and CO(2)
OL67_000304	391619.PGA1_c03600	0.0	1991.5	Phaeobacter	sucA	GO:0000287,GO:0003674,GO:0003824,GO:0004591,GO:0005488,GO:0005515,GO:0005575,GO:0005618,GO:0005622,GO:0005623,GO:0005737,GO:0005829,GO:0005886,GO:0006082,GO:0006091,GO:0006099,GO:0006101,GO:0006103,GO:0008150,GO:0008152,GO:0008683,GO:0009055,GO:0009060,GO:0009987,GO:0015980,GO:0016020,GO:0016491,GO:0016624,GO:0016740,GO:0016744,GO:0016829,GO:0016830,GO:0016831,GO:0016903,GO:0016999,GO:0017144,GO:…	1.2.4.2,4.1.1.71	ko:K00164,ko:K01616	ko00020,ko00310,ko00380,ko01100,ko01110,ko01120,ko01130,ko01200,map00020,map00310,map00380,map01100,map01110,map01120,map01130,map01200	M00009,M00011,M00032	R00621,R01933,R01940,R03316,R08549	RC00004,RC00027,RC00627,RC02743,RC02833,RC02883	br01601,ko00000,ko00001,ko00002,ko01000			iNJ661.Rv1248c,iSSON_1240.SSON_0677,iYL1228.KPN_00732	Bacteria	1MVBF@1224,2TRBQ@28211,34EPS@302485,COG0567@1,COG0567@2	NA|NA|NA	C	2-oxoglutarate dehydrogenase N-terminus
OL67_000305	1423144.Gal_03141	4.9e-162	577.0	Phaeobacter	sucD		6.2.1.5	ko:K01902	ko00020,ko00640,ko00660,ko00720,ko01100,ko01110,ko01120,ko01130,ko01200,map00020,map00640,map00660,map00720,map01100,map01110,map01120,map01130,map01200	M00009,M00011,M00173,M00374,M00620	R00405,R02404	RC00004,RC00014	ko00000,ko00001,ko00002,ko01000				Bacteria	1MUGA@1224,2TQKB@28211,34FBB@302485,COG0074@1,COG0074@2	NA|NA|NA	F	Succinyl-CoA synthetase functions in the citric acid cycle (TCA), coupling the hydrolysis of succinyl-CoA to the synthesis of either ATP or GTP and thus represents the only step of substrate-level phosphorylation in the TCA. The alpha subunit of the enzyme binds the substrates coenzyme A and phosphate, while succinate binding and nucleotide specificity is provided by the beta subunit
OL67_000307	1423144.Gal_03139	1.2e-219	768.8	Phaeobacter	sucC	GO:0003674,GO:0003824,GO:0004774,GO:0004775,GO:0006082,GO:0006091,GO:0006099,GO:0006101,GO:0008150,GO:0008152,GO:0009060,GO:0009987,GO:0015980,GO:0016874,GO:0016877,GO:0016878,GO:0016999,GO:0017144,GO:0019752,GO:0043436,GO:0044237,GO:0044238,GO:0044281,GO:0045333,GO:0055114,GO:0071704,GO:0072350	6.2.1.5	ko:K01903	ko00020,ko00640,ko00660,ko00720,ko01100,ko01110,ko01120,ko01130,ko01200,map00020,map00640,map00660,map00720,map01100,map01110,map01120,map01130,map01200	M00009,M00011,M00173,M00374,M00620	R00405,R02404	RC00004,RC00014	ko00000,ko00001,ko00002,ko01000				Bacteria	1MVCE@1224,2TRXK@28211,34DRT@302485,COG0045@1,COG0045@2	NA|NA|NA	F	Succinyl-CoA synthetase functions in the citric acid cycle (TCA), coupling the hydrolysis of succinyl-CoA to the synthesis of either ATP or GTP and thus represents the only step of substrate-level phosphorylation in the TCA. The beta subunit provides nucleotide specificity of the enzyme and binds the substrate succinate, while the binding sites for coenzyme A and phosphate are found in the alpha …
OL67_000308	1423144.Gal_03137	1.5e-180	638.6	Phaeobacter	mdh	GO:0003674,GO:0003824,GO:0004470,GO:0006082,GO:0006091,GO:0006099,GO:0006101,GO:0008150,GO:0008152,GO:0009060,GO:0009987,GO:0015980,GO:0016491,GO:0016614,GO:0016615,GO:0016616,GO:0016999,GO:0017144,GO:0019752,GO:0030060,GO:0043436,GO:0044237,GO:0044238,GO:0044281,GO:0045333,GO:0055114,GO:0071704,GO:0072350	1.1.1.37	ko:K00024	ko00020,ko00270,ko00620,ko00630,ko00680,ko00710,ko00720,ko01100,ko01110,ko01120,ko01130,ko01200,map00020,map00270,map00620,map00630,map00680,map00710,map00720,map01100,map01110,map01120,map01130,map01200	M00009,M00011,M00012,M00168,M00173,M00346,M00374,M00620,M00740	R00342,R07136	RC00031	ko00000,ko00001,ko00002,ko01000			iAF987.Gmet_1360	Bacteria	1MV57@1224,2TSV6@28211,34FBA@302485,COG0039@1,COG0039@2	NA|NA|NA	C	Catalyzes the reversible oxidation of malate to oxaloacetate
OL67_000309	1423144.Gal_03136	6.6e-123	446.8	Phaeobacter				ko:K07090					ko00000				Bacteria	1MVY3@1224,2TU6M@28211,34EDB@302485,COG0730@1,COG0730@2	NA|NA|NA	S	Sulfite exporter TauE/SafE
OL67_000310	1423144.Gal_03135	1.5e-47	195.3	Phaeobacter													Bacteria	1N9SW@1224,2EMKN@1,2UF94@28211,3339E@2,34FUW@302485	NA|NA|NA
OL67_000311	1423144.Gal_03134	7.2e-150	536.6	Phaeobacter	citE		3.1.2.30,4.1.3.24,4.1.3.25,4.1.3.34	ko:K01644,ko:K08691,ko:K14451,ko:K18292	ko00630,ko00660,ko00680,ko00720,ko01100,ko01120,ko01200,ko02020,map00630,map00660,map00680,map00720,map01100,map01120,map01200,map02020	M00346,M00373,M00376	R00237,R00362,R00473,R00934,R10612	RC00004,RC00014,RC00067,RC00307,RC00308,RC00311,RC00407,RC00502,RC01118,RC01205	ko00000,ko00001,ko00002,ko01000				Bacteria	1MW0A@1224,2TTC0@28211,34EQI@302485,COG2301@1,COG2301@2	NA|NA|NA	G	HpcH/HpaI aldolase/citrate lyase family
OL67_000312	1423144.Gal_03133	2.9e-96	357.8	Phaeobacter	nnrU												Bacteria	1RDHB@1224,2TQWY@28211,34FFH@302485,COG4094@1,COG4094@2	NA|NA|NA	S	NnrU protein
OL67_000313	1423144.Gal_03132	9.9e-34	148.7	Phaeobacter				ko:K07497					ko00000				Bacteria	1N87I@1224,2UF35@28211,34FTV@302485,COG5515@1,COG5515@2	NA|NA|NA	S	Domain of unknown function (DUF1737)
OL67_000314	1423144.Gal_03131	1.6e-199	701.8	Phaeobacter	mch	GO:0003674,GO:0003824,GO:0006081,GO:0006082,GO:0006083,GO:0008150,GO:0008152,GO:0009056,GO:0009436,GO:0009987,GO:0015977,GO:0016054,GO:0016829,GO:0016830,GO:0016833,GO:0016999,GO:0017001,GO:0017144,GO:0019752,GO:0032787,GO:0043427,GO:0043436,GO:0044237,GO:0044248,GO:0044281,GO:0044282,GO:0045733,GO:0046185,GO:0046395,GO:0046487,GO:0071704,GO:0072329,GO:1901575	4.2.1.148	ko:K07068,ko:K14449	ko00630,ko00660,ko00720,ko01120,ko01200,map00630,map00660,map00720,map01120,map01200	M00373,M00376,M00740	R05076	RC01984	ko00000,ko00001,ko00002,ko01000				Bacteria	1MW4N@1224,2TQQ2@28211,34EDP@302485,COG2030@1,COG2030@2	NA|NA|NA	I	N-terminal half of MaoC dehydratase
OL67_000315	391619.PGA1_c03720	5.6e-67	260.8	Phaeobacter													Bacteria	1R896@1224,2U4QW@28211,34GE0@302485,COG0406@1,COG0406@2	NA|NA|NA	G	Histidine phosphatase superfamily (branch 1)
OL67_000316	391619.PGA1_c03730	7.7e-107	393.3	Phaeobacter	xynX5			ko:K07114					ko00000,ko02000	1.A.13.2.2,1.A.13.2.3			Bacteria	1PH4N@1224,2TQTJ@28211,34FFZ@302485,COG2304@1,COG2304@2	NA|NA|NA	S	Protein of unknown function (DUF1194)
OL67_000317	391619.PGA1_c03740	3.5e-64	250.8	Phaeobacter	sdhC			ko:K00241	ko00020,ko00190,ko00650,ko00720,ko01100,ko01110,ko01120,ko01130,ko01200,map00020,map00190,map00650,map00720,map01100,map01110,map01120,map01130,map01200	M00009,M00011,M00149,M00173,M00374,M00376	R02164	RC00045	ko00000,ko00001,ko00002				Bacteria	1N02N@1224,2UC47@28211,34FH5@302485,COG2009@1,COG2009@2	NA|NA|NA	C	Succinate dehydrogenase/Fumarate reductase transmembrane subunit
OL67_000318	1423144.Gal_03127	3e-60	237.7	Phaeobacter	sdhD	GO:0005575,GO:0005623,GO:0005886,GO:0016020,GO:0044464,GO:0071944		ko:K00242	ko00020,ko00190,ko00650,ko00720,ko01100,ko01110,ko01120,ko01130,ko01200,map00020,map00190,map00650,map00720,map01100,map01110,map01120,map01130,map01200	M00009,M00011,M00149,M00173	R02164	RC00045	ko00000,ko00001,ko00002				Bacteria	1MZND@1224,2V38K@28211,34FN9@302485,COG2142@1,COG2142@2	NA|NA|NA	C	Succinate dehydrogenase/Fumarate reductase transmembrane subunit
OL67_000319	1423144.Gal_03126	0.0	1212.2	Phaeobacter	sdhA	GO:0000104,GO:0000166,GO:0001539,GO:0003674,GO:0003824,GO:0005488,GO:0005575,GO:0005622,GO:0005623,GO:0005737,GO:0005829,GO:0005886,GO:0006091,GO:0006113,GO:0006928,GO:0006950,GO:0006974,GO:0006996,GO:0008150,GO:0008152,GO:0009055,GO:0009061,GO:0009987,GO:0015980,GO:0016020,GO:0016043,GO:0016491,GO:0016627,GO:0022607,GO:0022900,GO:0030030,GO:0030031,GO:0032991,GO:0033554,GO:0036094,GO:0040011,GO:…	1.3.5.1,1.3.5.4	ko:K00239	ko00020,ko00190,ko00650,ko00720,ko01100,ko01110,ko01120,ko01130,ko01200,ko05134,map00020,map00190,map00650,map00720,map01100,map01110,map01120,map01130,map01200,map05134	M00009,M00011,M00149,M00173,M00374,M00376	R02164	RC00045	ko00000,ko00001,ko00002,ko01000				Bacteria	1MU5M@1224,2TQJA@28211,34F4M@302485,COG1053@1,COG1053@2	NA|NA|NA	C	Fumarate reductase flavoprotein C-term
OL67_000320	1423144.Gal_03125	5e-157	560.5	Phaeobacter													Bacteria	1R3QZ@1224,28MG7@1,2U3W0@28211,2ZATH@2,34GEN@302485	NA|NA|NA
OL67_000322	1423144.Gal_03123	5e-158	563.5	Phaeobacter	sdhB		1.3.5.1,1.3.5.4	ko:K00240	ko00020,ko00190,ko00650,ko00720,ko01100,ko01110,ko01120,ko01130,ko01200,map00020,map00190,map00650,map00720,map01100,map01110,map01120,map01130,map01200	M00009,M00011,M00149,M00173,M00374,M00376	R02164	RC00045	ko00000,ko00001,ko00002,ko01000				Bacteria	1MVHS@1224,2TQYF@28211,34FA6@302485,COG0479@1,COG0479@2	NA|NA|NA	C	2Fe-2S iron-sulfur cluster binding domain
OL67_000323	1423144.Gal_03122	3.8e-22	110.2	Phaeobacter													Bacteria	1PA1D@1224,2DFQX@1,2UYK0@28211,2ZSQA@2,34GKR@302485	NA|NA|NA
OL67_000324	391619.PGA1_c03800	6.1e-216	756.5	Phaeobacter	speF		4.1.1.17,4.1.1.20	ko:K01581,ko:K01586	ko00300,ko00330,ko00480,ko01100,ko01110,ko01120,ko01130,ko01230,map00300,map00330,map00480,map01100,map01110,map01120,map01130,map01230	M00016,M00134,M00525,M00526,M00527	R00451,R00670	RC00299	ko00000,ko00001,ko00002,ko01000			iJN746.PP_0864	Bacteria	1MZ7Y@1224,2TSKB@28211,34G1D@302485,COG0019@1,COG0019@2	NA|NA|NA	E	Pyridoxal-dependent decarboxylase, pyridoxal binding domain
OL67_000325	1423144.Gal_03120	1.9e-166	591.7	Phaeobacter				ko:K09967					ko00000				Bacteria	1N9DM@1224,2TSFM@28211,34EMN@302485,COG3665@1,COG3665@2	NA|NA|NA	S	Domain of unknown function (DUF1989)
OL67_000326	391619.PGA1_c03820	3.4e-129	467.6	Phaeobacter	deoD	GO:0003674,GO:0003824,GO:0004731,GO:0005488,GO:0005515,GO:0005575,GO:0005622,GO:0005623,GO:0005737,GO:0005829,GO:0006139,GO:0006152,GO:0006725,GO:0006807,GO:0006950,GO:0006974,GO:0008150,GO:0008152,GO:0009056,GO:0009116,GO:0009164,GO:0009987,GO:0015949,GO:0016740,GO:0016757,GO:0016763,GO:0019439,GO:0019686,GO:0033554,GO:0034641,GO:0034655,GO:0034656,GO:0042278,GO:0042802,GO:0044237,GO:0044238,GO:…	2.4.2.1,2.4.2.28	ko:K00772,ko:K03784	ko00230,ko00240,ko00270,ko00760,ko01100,ko01110,map00230,map00240,map00270,map00760,map01100,map01110	M00034	R01402,R01561,R01863,R01969,R02147,R02294,R02295,R02297,R02484,R02557,R02748,R08368,R10244	RC00033,RC00063,RC00122,RC02819	ko00000,ko00001,ko00002,ko01000			iAPECO1_1312.APECO1_1997,iB21_1397.B21_04226,iE2348C_1286.E2348C_4682,iEC042_1314.EC042_4881,iECABU_c1320.ECABU_c50190,iECBD_1354.ECBD_3636,iECB_1328.ECB_04260,iECD_1391.ECD_04260,iECED1_1282.ECED1_5255,iECIAI39_1322.ECIAI39_4916,iECNA114_1301.ECNA114_4626,iECO26_1355.ECO26_5590,iECOK1_1307.ECOK1_4950,iECP_1309.ECP_4768,iEcolC_1368.EcolC_3672,iLF82_1304.LF82_0467,iNRG857_1313.NRG857_22170,iPC815.…	Bacteria	1MUW6@1224,2TRQM@28211,34EMV@302485,COG0813@1,COG0813@2	NA|NA|NA	F	Phosphorylase superfamily
OL67_000327	391619.PGA1_c03830	7.7e-49	199.5	Phaeobacter	hvrA			ko:K03746					ko00000,ko03036,ko03400				Bacteria	1N801@1224,2UF4Y@28211,34FW1@302485,COG2916@1,COG2916@2	NA|NA|NA	S	Domain in histone-like proteins of HNS family
OL67_000328	391619.PGA1_c03840	0.0	1298.1	Phaeobacter	meaA		5.4.99.2,5.4.99.63	ko:K01847,ko:K14447	ko00280,ko00630,ko00640,ko00720,ko01100,ko01120,ko01200,map00280,map00630,map00640,map00720,map01100,map01120,map01200	M00373,M00376,M00741	R00833,R09292	RC00395,RC02835	ko00000,ko00001,ko00002,ko01000				Bacteria	1MUXX@1224,2TQYC@28211,34F3R@302485,COG1884@1,COG1884@2,COG2185@1,COG2185@2	NA|NA|NA	I	Methylmalonyl-CoA mutase
OL67_000329	1423144.Gal_03116	7.7e-242	842.8	Phaeobacter	plsB	GO:0003674,GO:0003824,GO:0004366,GO:0005575,GO:0005618,GO:0005623,GO:0005886,GO:0005887,GO:0006082,GO:0006629,GO:0006631,GO:0006644,GO:0006793,GO:0006796,GO:0008150,GO:0008152,GO:0008374,GO:0008610,GO:0008654,GO:0009058,GO:0009987,GO:0016020,GO:0016021,GO:0016740,GO:0016746,GO:0016747,GO:0019637,GO:0019752,GO:0030312,GO:0031224,GO:0031226,GO:0032787,GO:0043436,GO:0044237,GO:0044238,GO:0044249,GO:…	2.3.1.15	ko:K00631	ko00561,ko00564,ko01100,ko01110,map00561,map00564,map01100,map01110	M00089	R00851,R09380	RC00004,RC00039,RC00041	ko00000,ko00001,ko00002,ko01000,ko01004			iECs_1301.ECs5024,iG2583_1286.G2583_4866	Bacteria	1MWZ6@1224,2TSDK@28211,34ER5@302485,COG2937@1,COG2937@2	NA|NA|NA	I	Phosphate acyltransferases
OL67_000330	391619.PGA1_c03870	3.7e-259	900.2	Phaeobacter	ccrA		1.3.1.85	ko:K14446	ko00630,ko01120,ko01200,map00630,map01120,map01200	M00373	R09291	RC02481	ko00000,ko00001,ko00002,ko01000				Bacteria	1MXIK@1224,2TQPR@28211,34DZ1@302485,COG0604@1,COG0604@2	NA|NA|NA	C	Alcohol dehydrogenase GroES-like domain
OL67_000331	1423144.Gal_03114	5.5e-135	486.9	Phaeobacter	luxR			ko:K07782,ko:K15852,ko:K19733	ko02020,ko02024,ko02026,map02020,map02024,map02026				ko00000,ko00001,ko03000				Bacteria	1NPCR@1224,2TXWG@28211,34ES8@302485,COG2197@1,COG2197@2	NA|NA|NA	K	Autoinducer binding domain
OL67_000332	391619.PGA1_c03890	9.9e-120	436.0	Phaeobacter	raiI		2.3.1.184	ko:K13060,ko:K20249	ko00270,ko01100,ko02024,ko02025,map00270,map01100,map02024,map02025		R08940	RC00021,RC00039	ko00000,ko00001,ko01000				Bacteria	1MWPW@1224,2TVJ6@28211,34E3N@302485,COG3916@1,COG3916@2	NA|NA|NA	H	Autoinducer synthase
OL67_000333	391619.PGA1_c03900	2.3e-292	1010.7	Phaeobacter	recD2		3.1.11.5	ko:K01144					ko00000,ko01000				Bacteria	1MW43@1224,2TQWC@28211,34EE8@302485,COG0507@1,COG0507@2	NA|NA|NA	L	UvrD-like helicase C-terminal domain
OL67_000334	1423144.Gal_03111	5.2e-128	463.8	Phaeobacter	ycdF		1.1.1.100	ko:K00059	ko00061,ko00333,ko00780,ko01040,ko01100,ko01130,ko01212,map00061,map00333,map00780,map01040,map01100,map01130,map01212	M00083,M00572	R04533,R04534,R04536,R04543,R04566,R04953,R04964,R07759,R07763,R10116,R10120,R11671	RC00029,RC00117	ko00000,ko00001,ko00002,ko01000,ko01004				Bacteria	1MWXS@1224,2TQYY@28211,34EUT@302485,COG4221@1,COG4221@2	NA|NA|NA	S	Fungal family of unknown function (DUF1776)
OL67_000335	1423144.Gal_03110	1.2e-135	489.2	Phaeobacter	MA20_19830												Bacteria	1NHGB@1224,2AFUA@1,2TQWW@28211,315WQ@2,34F2E@302485	NA|NA|NA	S	Putative transmembrane protein (Alph_Pro_TM)
OL67_000336	391619.PGA1_c03930	3.3e-139	501.5	Phaeobacter	MA20_19835			ko:K07090					ko00000				Bacteria	1MWX2@1224,2TRIC@28211,34DX4@302485,COG0730@1,COG0730@2	NA|NA|NA	S	Sulfite exporter TauE/SafE
OL67_000337	1423144.Gal_03108	7.5e-172	609.8	Phaeobacter	araH			ko:K02057		M00221			ko00000,ko00002,ko02000	3.A.1.2			Bacteria	1MVDQ@1224,2TSTD@28211,34E5U@302485,COG1079@1,COG1079@2	NA|NA|NA	U	Branched-chain amino acid transport system / permease component
OL67_000338	391619.PGA1_c03950	1.7e-196	691.8	Phaeobacter				ko:K02057		M00221			ko00000,ko00002,ko02000	3.A.1.2			Bacteria	1MX6V@1224,2TRXS@28211,34EZW@302485,COG4603@1,COG4603@2	NA|NA|NA	U	Branched-chain amino acid transport system / permease component
OL67_000339	391619.PGA1_c03960	6.8e-284	982.6	Phaeobacter	rbsA		3.6.3.17	ko:K02056		M00221			ko00000,ko00002,ko01000,ko02000	3.A.1.2			Bacteria	1NT0H@1224,2UPJ8@28211,34F75@302485,COG3845@1,COG3845@2	NA|NA|NA	S	ATPases associated with a variety of cellular activities
OL67_000340	1423144.Gal_03105	1e-176	625.9	Phaeobacter	bmpA			ko:K07335					ko00000				Bacteria	1NGHH@1224,2TR36@28211,34ECQ@302485,COG1744@1,COG1744@2	NA|NA|NA	S	ABC transporter substrate-binding protein PnrA-like
OL67_000341	1423144.Gal_03104	2.2e-76	291.6	Phaeobacter	rimI	GO:0003674,GO:0003824,GO:0004596,GO:0005575,GO:0005622,GO:0005623,GO:0005737,GO:0006464,GO:0006473,GO:0006474,GO:0006807,GO:0008080,GO:0008150,GO:0008152,GO:0008999,GO:0009987,GO:0010467,GO:0016407,GO:0016410,GO:0016740,GO:0016746,GO:0016747,GO:0017189,GO:0018193,GO:0018194,GO:0019538,GO:0031365,GO:0034212,GO:0036211,GO:0043170,GO:0043412,GO:0043543,GO:0044237,GO:0044238,GO:0044260,GO:0044267,GO:…	2.3.1.128,2.3.1.234	ko:K01409,ko:K03789,ko:K14742			R10648	RC00070,RC00416	ko00000,ko01000,ko03009,ko03016				Bacteria	1RIE6@1224,2UF5C@28211,34FPY@302485,COG0454@1,COG0456@2	NA|NA|NA	K	FR47-like protein
OL67_000342	1423144.Gal_03103	3.4e-98	364.4	Phaeobacter	yeaZ	GO:0002949,GO:0003674,GO:0003824,GO:0005488,GO:0005515,GO:0005575,GO:0005622,GO:0005623,GO:0005737,GO:0005829,GO:0006139,GO:0006396,GO:0006399,GO:0006400,GO:0006508,GO:0006725,GO:0006807,GO:0008033,GO:0008150,GO:0008152,GO:0008233,GO:0008237,GO:0009451,GO:0009987,GO:0010467,GO:0016070,GO:0016787,GO:0019538,GO:0034470,GO:0034641,GO:0034660,GO:0042802,GO:0043170,GO:0043412,GO:0044237,GO:0044238,GO:…	2.3.1.234	ko:K01409,ko:K14742			R10648	RC00070,RC00416	ko00000,ko01000,ko03016				Bacteria	1MXPH@1224,2TTM2@28211,34FEA@302485,COG1214@1,COG1214@2	NA|NA|NA	O	Glycoprotease family
OL67_000343	391619.PGA1_c04000	3.3e-103	380.9	Phaeobacter	nifU												Bacteria	1MVQ1@1224,2TUD1@28211,34EN8@302485,COG0694@1,COG0694@2	NA|NA|NA	O	Scaffold protein Nfu/NifU N terminal
OL67_000344	391619.PGA1_c04010	3.5e-79	300.8	Phaeobacter	uspA												Bacteria	1R9XB@1224,2U59E@28211,34FDQ@302485,COG0589@1,COG0589@2	NA|NA|NA	T	Universal stress protein family
OL67_000345	1423144.Gal_03100	1.2e-160	572.4	Phaeobacter	ilvE	GO:0000082,GO:0000278,GO:0003674,GO:0003824,GO:0004084,GO:0005575,GO:0005622,GO:0005623,GO:0005737,GO:0005739,GO:0005829,GO:0006082,GO:0006520,GO:0006551,GO:0006573,GO:0006807,GO:0007049,GO:0008150,GO:0008152,GO:0008283,GO:0008483,GO:0008652,GO:0009056,GO:0009058,GO:0009063,GO:0009081,GO:0009082,GO:0009083,GO:0009098,GO:0009099,GO:0009987,GO:0016053,GO:0016054,GO:0016740,GO:0016769,GO:0019752,GO:…	2.6.1.42	ko:K00826	ko00270,ko00280,ko00290,ko00770,ko01100,ko01110,ko01130,ko01210,ko01230,map00270,map00280,map00290,map00770,map01100,map01110,map01130,map01210,map01230	M00019,M00036,M00119,M00570	R01090,R01214,R02199,R10991	RC00006,RC00036	ko00000,ko00001,ko00002,ko01000,ko01007				Bacteria	1MX5D@1224,2TRVR@28211,34EUM@302485,COG0115@1,COG0115@2	NA|NA|NA	EH	Amino-transferase class IV
OL67_000346	1423144.Gal_03099	1.8e-139	501.9	Phaeobacter			1.14.13.149	ko:K02609	ko00360,ko01120,map00360,map01120		R09838	RC02690	ko00000,ko00001,ko01000				Bacteria	1MVQ7@1224,2TUTT@28211,34EG1@302485,COG3396@1,COG3396@2	NA|NA|NA	S	Phenylacetic acid catabolic protein
OL67_000347	1423144.Gal_03098	5e-193	680.2	Phaeobacter	paaE			ko:K02613	ko00360,ko01120,map00360,map01120		R09838	RC02690	ko00000,ko00001				Bacteria	1MY2Q@1224,2U0WY@28211,34DZF@302485,COG1018@1,COG1018@2	NA|NA|NA	C	Oxidoreductase FAD-binding domain
OL67_000348	391619.PGA1_c04050	6.4e-84	316.6	Phaeobacter	paaD	GO:0006082,GO:0006725,GO:0006805,GO:0008150,GO:0008152,GO:0009056,GO:0009404,GO:0009407,GO:0009410,GO:0009636,GO:0009850,GO:0009852,GO:0009987,GO:0010124,GO:0010817,GO:0016054,GO:0019439,GO:0019748,GO:0019752,GO:0032787,GO:0042178,GO:0042221,GO:0042445,GO:0042447,GO:0042537,GO:0043436,GO:0044237,GO:0044248,GO:0044281,GO:0044282,GO:0046395,GO:0050896,GO:0051716,GO:0065007,GO:0065008,GO:0070887,GO:…		ko:K02612	ko00360,ko01120,map00360,map01120		R09838	RC02690	ko00000,ko00001			iECSE_1348.ECSE_1476	Bacteria	1RF3S@1224,2TRQW@28211,34EFG@302485,COG2151@1,COG2151@2	NA|NA|NA	S	Pfam:DUF59
OL67_000349	1423144.Gal_03096	1.7e-142	511.9	Phaeobacter	paaC	GO:0005575,GO:0005622,GO:0005623,GO:0005737,GO:0005829,GO:0006082,GO:0006725,GO:0006805,GO:0008150,GO:0008152,GO:0009056,GO:0009404,GO:0009407,GO:0009410,GO:0009636,GO:0009850,GO:0009852,GO:0009987,GO:0010124,GO:0010817,GO:0016054,GO:0019439,GO:0019748,GO:0019752,GO:0032787,GO:0042178,GO:0042221,GO:0042445,GO:0042447,GO:0042537,GO:0043436,GO:0044237,GO:0044248,GO:0044281,GO:0044282,GO:0044424,GO:…	1.14.13.149	ko:K02611	ko00360,ko01120,map00360,map01120		R09838	RC02690	ko00000,ko00001,ko01000			iEC55989_1330.EC55989_1526,iECO111_1330.ECO111_1784,iECSE_1348.ECSE_1475,iECW_1372.ECW_m1524,iEKO11_1354.EKO11_2423,iWFL_1372.ECW_m1524	Bacteria	1MVYQ@1224,2TRYF@28211,34E3R@302485,COG3396@1,COG3396@2	NA|NA|NA	S	Phenylacetic acid catabolic protein
OL67_000350	1002340.AFCF01000054_gene1622	4.8e-50	203.4	Phaeobacter	paaB			ko:K02610	ko00360,ko01120,map00360,map01120		R09838	RC02690	ko00000,ko00001				Bacteria	1RHM5@1224,2U9HF@28211,34FRN@302485,COG3460@1,COG3460@2	NA|NA|NA	Q	Phenylacetic acid degradation B
OL67_000351	391619.PGA1_c04080	1.4e-189	668.7	Phaeobacter	paaA	GO:0005575,GO:0005622,GO:0005623,GO:0005737,GO:0005829,GO:0006082,GO:0006725,GO:0006805,GO:0008150,GO:0008152,GO:0009056,GO:0009404,GO:0009407,GO:0009410,GO:0009636,GO:0009850,GO:0009852,GO:0009987,GO:0010124,GO:0010817,GO:0016054,GO:0019439,GO:0019748,GO:0019752,GO:0032787,GO:0042178,GO:0042221,GO:0042445,GO:0042447,GO:0042537,GO:0043436,GO:0044237,GO:0044248,GO:0044281,GO:0044282,GO:0044424,GO:…	1.14.13.149	ko:K02609	ko00360,ko01120,map00360,map01120		R09838	RC02690	ko00000,ko00001,ko01000			iEC55989_1330.EC55989_1524,iECO111_1330.ECO111_1782,iECO26_1355.ECO26_1992,iEcE24377_1341.EcE24377A_1573	Bacteria	1MVQ7@1224,2TTC4@28211,34E0N@302485,COG3396@1,COG3396@2	NA|NA|NA	S	Phenylacetic acid catabolic protein
OL67_000352	391619.PGA1_c04090	7.8e-219	766.1	Phaeobacter	pcaF		2.3.1.16,2.3.1.174,2.3.1.223,2.3.1.9	ko:K00626,ko:K00632,ko:K02615	ko00071,ko00072,ko00280,ko00281,ko00310,ko00360,ko00362,ko00380,ko00592,ko00620,ko00630,ko00640,ko00642,ko00650,ko00720,ko00900,ko01100,ko01110,ko01120,ko01130,ko01200,ko01212,ko02020,map00071,map00072,map00280,map00281,map00310,map00360,map00362,map00380,map00592,map00620,map00630,map00640,map00642,map00650,map00720,map00900,map01100,map01110,map01120,map01130,map01200,map01212,map02020	M00087,M00088,M00095,M00113,M00373,M00374,M00375	R00238,R00829,R00927,R01177,R03778,R03858,R03991,R04546,R04742,R04747,R05506,R05586,R07891,R07895,R07899,R08091,R08095,R09839	RC00004,RC00326,RC00405,RC01702,RC02728,RC02898,RC02955,RC03003	ko00000,ko00001,ko00002,ko01000,ko04147				Bacteria	1MU5G@1224,2TQQ7@28211,34F87@302485,COG0183@1,COG0183@2	NA|NA|NA	I	Beta-ketoacyl synthase, N-terminal domain
OL67_000353	391619.PGA1_c04100	3.6e-307	1060.1	Phaeobacter													Bacteria	1MV0B@1224,2TRI6@28211,34F30@302485,COG3119@1,COG3119@2	NA|NA|NA	P	Sulfatase
OL67_000354	1423144.Gal_03091	0.0	1348.2	Phaeobacter			1.1.1.108,1.1.1.157,1.1.1.35,4.2.1.17,5.1.2.3	ko:K00074,ko:K01782,ko:K07516,ko:K17735	ko00071,ko00280,ko00281,ko00310,ko00360,ko00362,ko00380,ko00410,ko00640,ko00650,ko00903,ko00930,ko01040,ko01100,ko01110,ko01120,ko01130,ko01200,ko01212,map00071,map00280,map00281,map00310,map00360,map00362,map00380,map00410,map00640,map00650,map00903,map00930,map01040,map01100,map01110,map01120,map01130,map01200,map01212	M00032,M00087	R01975,R01976,R03026,R03045,R03276,R04137,R04170,R04203,R04204,R04224,R04737,R04738,R04739,R04740,R04741,R04743,R04744,R04745,R04746,R04748,R04749,R05066,R05305,R05576,R06411,R06412,R06941,R06942,R07935,R07951,R08093,R08094	RC00029,RC00099,RC00117,RC00241,RC00525,RC00831,RC00834,RC00896,RC01086,RC01095,RC01098,RC01103,RC01217,RC02115	ko00000,ko00001,ko00002,ko01000				Bacteria	1MU9P@1224,2TS8E@28211,34EW3@302485,COG1024@1,COG1024@2,COG1250@1,COG1250@2	NA|NA|NA	I	3-hydroxyacyl-CoA dehydrogenase, NAD binding domain
OL67_000355	391619.PGA1_c04120	6.5e-218	763.1	Phaeobacter	MA20_05130		2.3.1.16,2.3.1.9	ko:K00626,ko:K00632	ko00071,ko00072,ko00280,ko00281,ko00310,ko00362,ko00380,ko00592,ko00620,ko00630,ko00640,ko00642,ko00650,ko00720,ko00900,ko01100,ko01110,ko01120,ko01130,ko01200,ko01212,ko02020,map00071,map00072,map00280,map00281,map00310,map00362,map00380,map00592,map00620,map00630,map00640,map00642,map00650,map00720,map00900,map01100,map01110,map01120,map01130,map01200,map01212,map02020	M00087,M00088,M00095,M00113,M00373,M00374,M00375	R00238,R00829,R00927,R01177,R03778,R03858,R03991,R04546,R04742,R04747,R05506,R05586,R07891,R07895,R07899,R08091,R08095	RC00004,RC00326,RC00405,RC01702,RC02728,RC02898,RC02955	ko00000,ko00001,ko00002,ko01000,ko04147				Bacteria	1MU5G@1224,2TQQ7@28211,34EUF@302485,COG0183@1,COG0183@2	NA|NA|NA	I	Thiolase, C-terminal domain
OL67_000356	1423144.Gal_03089	5e-234	816.6	Phaeobacter													Bacteria	1MVJC@1224,2TQRA@28211,34EVN@302485,COG1960@1,COG1960@2	NA|NA|NA	I	Acyl-CoA dehydrogenase, N-terminal domain
OL67_000357	1423144.Gal_03088	3.3e-198	697.6	Phaeobacter													Bacteria	1MUBH@1224,2TSKH@28211,34EZC@302485,COG1960@1,COG1960@2	NA|NA|NA	I	Acyl-CoA dehydrogenase, C-terminal domain
OL67_000358	391619.PGA1_c04150	4e-70	270.8	Phaeobacter													Bacteria	1MZB4@1224,2U9Y0@28211,34FXZ@302485,COG2050@1,COG2050@2	NA|NA|NA	Q	Thioesterase superfamily
OL67_000359	1423144.Gal_03086	3.5e-277	960.3	Phaeobacter	lcfB2												Bacteria	1MXWG@1224,2TTYZ@28211,34F4Z@302485,COG0318@1,COG0318@2	NA|NA|NA	IQ	AMP-binding enzyme C-terminal domain
OL67_000360	391619.PGA1_c04170	3.4e-126	457.6	Phaeobacter	rpe		5.1.3.1	ko:K01783	ko00030,ko00040,ko00710,ko01100,ko01110,ko01120,ko01130,ko01200,ko01230,map00030,map00040,map00710,map01100,map01110,map01120,map01130,map01200,map01230	M00004,M00007	R01529	RC00540	ko00000,ko00001,ko00002,ko01000				Bacteria	1MUZM@1224,2TQKR@28211,34DWG@302485,COG0036@1,COG0036@2	NA|NA|NA	G	Ribulose-phosphate 3 epimerase family
OL67_000361	391619.PGA1_c04180	2.2e-148	531.6	Phaeobacter	phnC	GO:0003674,GO:0003824,GO:0005215,GO:0006810,GO:0006811,GO:0006817,GO:0006820,GO:0008150,GO:0008509,GO:0015075,GO:0015103,GO:0015318,GO:0015399,GO:0015405,GO:0015416,GO:0015604,GO:0015605,GO:0015698,GO:0015716,GO:0015748,GO:0016462,GO:0016787,GO:0016817,GO:0016818,GO:0016887,GO:0017111,GO:0022804,GO:0022857,GO:0034220,GO:0042623,GO:0042626,GO:0043225,GO:0043492,GO:0051179,GO:0051234,GO:0055085,GO:…	3.6.3.28	ko:K02041	ko02010,map02010	M00223			ko00000,ko00001,ko00002,ko01000,ko02000	3.A.1.9			Bacteria	1MVE9@1224,2TRR3@28211,34E7B@302485,COG3638@1,COG3638@2	NA|NA|NA	P	Part of the ABC transporter complex PhnCDE involved in phosphonates import. Responsible for energy coupling to the transport system
OL67_000362	1423144.Gal_03083	5.6e-169	600.1	Phaeobacter	phnD			ko:K02044	ko02010,map02010	M00223			ko00000,ko00001,ko00002,ko02000	3.A.1.9			Bacteria	1MXD8@1224,2TQMQ@28211,34E2E@302485,COG3221@1,COG3221@2	NA|NA|NA	P	ABC transporter, phosphonate, periplasmic substrate-binding protein
OL67_000363	391619.PGA1_c04200	9.2e-153	546.2	Phaeobacter	phoE		3.6.1.63	ko:K02042,ko:K06162	ko00440,ko02010,map00440,map02010	M00223	R10186	RC00002	ko00000,ko00001,ko00002,ko01000,ko02000	3.A.1.9			Bacteria	1MW4F@1224,2TUNJ@28211,34EAZ@302485,COG3639@1,COG3639@2	NA|NA|NA	U	Binding-protein-dependent transport system inner membrane component
OL67_000364	1423144.Gal_03081	2.3e-243	847.8	Phaeobacter			3.6.1.63	ko:K02042,ko:K06162	ko00440,ko02010,map00440,map02010	M00223	R10186	RC00002	ko00000,ko00001,ko00002,ko01000,ko02000	3.A.1.9			Bacteria	1MW4F@1224,2TTXJ@28211,34EI4@302485,COG3639@1,COG3639@2	NA|NA|NA	U	Binding-protein-dependent transport system inner membrane component
OL67_000365	391619.PGA1_c04220	1.5e-88	332.4	Phaeobacter	cat			ko:K18234					ko00000,ko01000,ko01504				Bacteria	1MUCJ@1224,2TSYD@28211,34DWI@302485,COG0110@1,COG0110@2	NA|NA|NA	S	Bacterial transferase hexapeptide (six repeats)
OL67_000366	391619.PGA1_c04230	5.1e-128	463.8	Phaeobacter	phnF			ko:K02043,ko:K03710					ko00000,ko03000				Bacteria	1Q856@1224,2TSMX@28211,34DSZ@302485,COG2188@1,COG2188@2	NA|NA|NA	K	UTRA
OL67_000367	391619.PGA1_c04240	1.1e-75	289.3	Phaeobacter	phnG	GO:0005575,GO:0006793,GO:0008150,GO:0008152,GO:0009056,GO:0009987,GO:0019634,GO:0019637,GO:0019700,GO:0032991,GO:0044237,GO:0046434,GO:0061694,GO:0061695,GO:0071704,GO:1901575,GO:1902494,GO:1904176,GO:1990234	2.7.8.37	ko:K06166	ko00440,map00440		R10185	RC00005,RC00063	ko00000,ko00001,ko01000				Bacteria	1MZTZ@1224,2UD64@28211,34FRP@302485,COG3624@1,COG3624@2	NA|NA|NA	P	Phosphonate metabolism protein PhnG
OL67_000368	1423144.Gal_03077	1.3e-102	379.0	Phaeobacter	phnH		2.7.8.37	ko:K06165	ko00440,map00440		R10185	RC00005,RC00063	ko00000,ko00001,ko01000				Bacteria	1RHXN@1224,2U9PC@28211,34FFS@302485,COG3625@1,COG3625@2	NA|NA|NA	P	Bacterial phosphonate metabolism protein (PhnH)
OL67_000369	391619.PGA1_c04260	1.2e-197	695.7	Phaeobacter	phnI	GO:0003674,GO:0003824,GO:0005575,GO:0006793,GO:0008150,GO:0008152,GO:0009056,GO:0009987,GO:0016740,GO:0016772,GO:0016780,GO:0019634,GO:0019637,GO:0019700,GO:0032991,GO:0044237,GO:0046434,GO:0061693,GO:0061694,GO:0061695,GO:0071704,GO:1901575,GO:1902494,GO:1904176,GO:1990234	2.7.8.37	ko:K06164	ko00440,map00440		R10185	RC00005,RC00063	ko00000,ko00001,ko01000				Bacteria	1MUBA@1224,2TR4C@28211,34DYE@302485,COG3626@1,COG3626@2	NA|NA|NA	P	Bacterial phosphonate metabolism protein (PhnI)
OL67_000370	391619.PGA1_c04270	1.4e-161	575.5	Phaeobacter	phnJ	GO:0003674,GO:0003824,GO:0005488,GO:0005575,GO:0006793,GO:0008150,GO:0008152,GO:0009056,GO:0009987,GO:0016829,GO:0018835,GO:0019634,GO:0019637,GO:0019700,GO:0032991,GO:0044237,GO:0046434,GO:0048037,GO:0051536,GO:0051539,GO:0051540,GO:0071704,GO:0098848,GO:1901575,GO:1902494,GO:1904176	4.7.1.1	ko:K06163	ko00440,map00440		R10204	RC03078,RC03079	ko00000,ko00001,ko01000				Bacteria	1MV7T@1224,2TRKP@28211,34E70@302485,COG3627@1,COG3627@2	NA|NA|NA	H	Catalyzes the breakage of the C-P bond in alpha-D-ribose 1-methylphosphonate 5-phosphate (PRPn) forming alpha-D-ribose
OL67_000371	1423144.Gal_03074	8.7e-139	499.6	Phaeobacter	phnK			ko:K05781					ko00000				Bacteria	1MVRN@1224,2TQXF@28211,34E1B@302485,COG4107@1,COG4107@2	NA|NA|NA	P	ATPases associated with a variety of cellular activities
OL67_000372	391619.PGA1_c04290	3.9e-114	417.5	Phaeobacter	phnL	GO:0005575,GO:0006793,GO:0008150,GO:0008152,GO:0009056,GO:0009987,GO:0019634,GO:0019637,GO:0019700,GO:0032991,GO:0044237,GO:0046434,GO:0061694,GO:0061695,GO:0071704,GO:1901575,GO:1902494,GO:1990234	2.7.8.37	ko:K05780	ko00440,map00440		R10185	RC00005,RC00063	ko00000,ko00001,ko01000				Bacteria	1MUPB@1224,2TR7T@28211,34EMR@302485,COG4778@1,COG4778@2	NA|NA|NA	P	ABC transporter
OL67_000373	1423144.Gal_03072	1.6e-89	335.5	Phaeobacter	phnN		2.7.4.23	ko:K05774	ko00030,map00030		R06836	RC00002	ko00000,ko00001,ko01000				Bacteria	1RGXZ@1224,2UC24@28211,34FQN@302485,COG3709@1,COG3709@2	NA|NA|NA	F	Catalyzes the phosphorylation of ribose 1,5-bisphosphate to 5-phospho-D-ribosyl alpha-1-diphosphate (PRPP)
OL67_000374	391619.PGA1_c04310	3.6e-120	437.6	Phaeobacter													Bacteria	1RK3Z@1224,2U616@28211,34FEJ@302485,COG3709@1,COG3709@2	NA|NA|NA	P	Protein of unknown function (DUF1045)
OL67_000375	391619.PGA1_c04320	4.5e-208	730.3	Phaeobacter	phnM	GO:0006793,GO:0008150,GO:0008152,GO:0009056,GO:0009987,GO:0019634,GO:0019637,GO:0019700,GO:0044237,GO:0046434,GO:0071704,GO:1901575	3.6.1.63	ko:K06162	ko00440,map00440		R10186	RC00002	ko00000,ko00001,ko01000				Bacteria	1MV7H@1224,2TQMS@28211,34EJV@302485,COG3454@1,COG3454@2	NA|NA|NA	P	Phosphonate metabolism
OL67_000376	391619.PGA1_c04330	1.3e-84	318.9	Phaeobacter													Bacteria	1RIH3@1224,2B25E@1,2UR0M@28211,31UNN@2,34FGY@302485	NA|NA|NA	S	S-adenosyl-L-methionine methyltransferase
OL67_000377	391619.PGA1_c04340	6.8e-144	516.5	Phaeobacter													Bacteria	1R5QW@1224,2TTV0@28211,34DY0@302485,COG0726@1,COG0726@2	NA|NA|NA	G	polysaccharide deacetylase
OL67_000378	1423144.Gal_03067	1.6e-200	705.3	Phaeobacter	redA												Bacteria	1NE6T@1224,2U08G@28211,34E2P@302485,COG4671@1,COG4671@2	NA|NA|NA	S	Glycosyltransferase family 28 C-terminal domain
OL67_000379	391619.PGA1_c04360	2.7e-108	397.9	Phaeobacter			3.1.3.3,3.1.3.73	ko:K02226,ko:K22305	ko00260,ko00680,ko00860,ko01100,ko01120,ko01130,map00260,map00680,map00860,map01100,map01120,map01130	M00122	R00582,R04594,R11173	RC00017	ko00000,ko00001,ko00002,ko01000				Bacteria	1Q2YX@1224,2VA2Q@28211,34GDI@302485,COG0406@1,COG0406@2	NA|NA|NA	G	Phosphoglycerate mutase family
OL67_000380	1423144.Gal_03065	1.1e-195	689.1	Phaeobacter	rfbU												Bacteria	1R4Q9@1224,2TUGJ@28211,34E3Q@302485,COG0438@1,COG0438@2	NA|NA|NA	M	Glycosyl transferases group 1
OL67_000381	1423144.Gal_03064	5.3e-242	843.2	Phaeobacter	redB			ko:K16703					ko00000,ko01000,ko01003		GT4		Bacteria	1MVKK@1224,2TUFG@28211,34DVG@302485,COG0438@1,COG0438@2	NA|NA|NA	M	Glycosyl transferases group 1
OL67_000382	1423144.Gal_03063	1.9e-228	798.1	Phaeobacter	redA											iJN678.sll1722	Bacteria	1N1PQ@1224,2TSTV@28211,34EES@302485,COG4671@1,COG4671@2	NA|NA|NA	S	glycosyl transferase
OL67_000384	391619.PGA1_c04400	0.0	1353.6	Phaeobacter				ko:K03442,ko:K22044					ko00000,ko02000	1.A.23.2,1.A.23.3			Bacteria	1MY0I@1224,2TSIN@28211,34EJF@302485,COG0668@1,COG0668@2	NA|NA|NA	M	Mechanosensitive ion channel
OL67_000385	1423144.Gal_03060	1.8e-251	874.8	Phaeobacter	yfdE												Bacteria	1MU2K@1224,2TT4A@28211,34EMQ@302485,COG1804@1,COG1804@2	NA|NA|NA	C	CoA-transferase family III
OL67_000386	1423144.Gal_03059	2.3e-220	771.2	Phaeobacter	oppC			ko:K02034	ko02024,map02024	M00239			ko00000,ko00001,ko00002,ko02000	3.A.1.5			Bacteria	1MU26@1224,2TUWG@28211,34EC5@302485,COG1173@1,COG1173@2	NA|NA|NA	U	N-terminal TM domain of oligopeptide transport permease C
OL67_000387	1423144.Gal_03058	3.4e-186	657.5	Phaeobacter	oppB		2.4.2.7	ko:K00759,ko:K02033	ko00230,ko01100,ko02024,map00230,map01100,map02024	M00239	R00190,R01229,R04378	RC00063	ko00000,ko00001,ko00002,ko01000,ko02000,ko04147	3.A.1.5			Bacteria	1MWXF@1224,2TR7C@28211,34DT3@302485,COG0601@1,COG0601@2	NA|NA|NA	U	Binding-protein-dependent transport system inner membrane component
OL67_000388	1423144.Gal_03057	0.0	1322.0	Phaeobacter				ko:K02035	ko02024,map02024	M00239			ko00000,ko00001,ko00002,ko02000	3.A.1.5			Bacteria	1MU3P@1224,2TT4M@28211,34F3V@302485,COG0747@1,COG0747@2	NA|NA|NA	E	Bacterial extracellular solute-binding proteins, family 5 Middle
OL67_000389	1423144.Gal_03056	0.0	1147.9	Phaeobacter	gsiA1			ko:K02031,ko:K02032	ko02024,map02024	M00239			ko00000,ko00001,ko00002,ko02000	3.A.1.5			Bacteria	1MU09@1224,2TQP0@28211,34ENX@302485,COG1123@1,COG4172@2	NA|NA|NA	P	Oligopeptide/dipeptide transporter, C-terminal region
OL67_000390	1423144.Gal_03055	4.2e-89	334.0	Phaeobacter													Bacteria	1RIH3@1224,2B25E@1,2U6GU@28211,31UNN@2,34GAW@302485	NA|NA|NA	S	S-adenosyl-L-methionine methyltransferase
OL67_000391	1423144.Gal_03054	3.6e-114	417.5	Phaeobacter			2.5.1.18	ko:K00799	ko00480,ko00980,ko00982,ko00983,ko01524,ko05200,ko05204,ko05225,ko05418,map00480,map00980,map00982,map00983,map01524,map05200,map05204,map05225,map05418		R03522,R07002,R07003,R07004,R07023,R07024,R07025,R07026,R07069,R07070,R07083,R07084,R07091,R07092,R07093,R07094,R07100,R07113,R07116,R08280,R09409,R11905	RC00004,RC00069,RC00840,RC00948,RC01704,RC01705,RC01706,RC01758,RC01759,RC01765,RC01767,RC01769,RC02243,RC02527,RC02939,RC02940,RC02942,RC02943,RC02944	ko00000,ko00001,ko01000,ko02000	1.A.12.2.2,1.A.12.3.2			Bacteria	1Q05U@1224,2U5IH@28211,34FZE@302485,COG0625@1,COG0625@2	NA|NA|NA	O	Glutathione S-transferase, C-terminal domain
OL67_000392	391619.PGA1_c04480	1.7e-122	445.3	Phaeobacter													Bacteria	1RE7G@1224,2VGKF@28211,34EW5@302485,COG1309@1,COG1309@2	NA|NA|NA	K	Bacterial regulatory proteins, tetR family
OL67_000393	1423144.Gal_03052	0.0	2242.2	Phaeobacter	MA20_06130		1.2.7.11,1.2.7.3,1.2.7.8	ko:K00175,ko:K04090	ko00010,ko00020,ko00620,ko00650,ko00720,ko01100,ko01120,ko01130,ko01200,map00010,map00020,map00620,map00650,map00720,map01100,map01120,map01130,map01200	M00009,M00011,M00173,M00620	R01196,R01197	RC00004,RC02742,RC02833	br01601,ko00000,ko00001,ko00002,ko01000				Bacteria	1MUKS@1224,2TSHH@28211,34E6T@302485,COG1014@1,COG1014@2,COG4231@1,COG4231@2	NA|NA|NA	C	Pyruvate ferredoxin/flavodoxin oxidoreductase
OL67_000394	1423144.Gal_03051	5.6e-80	303.5	Phaeobacter	MA20_06125	GO:0001101,GO:0003674,GO:0003676,GO:0003677,GO:0003700,GO:0005488,GO:0005575,GO:0005622,GO:0005623,GO:0005737,GO:0005829,GO:0006355,GO:0008150,GO:0009889,GO:0010033,GO:0010243,GO:0010468,GO:0010556,GO:0019219,GO:0019222,GO:0031323,GO:0031326,GO:0042221,GO:0043200,GO:0043565,GO:0044424,GO:0044444,GO:0044464,GO:0050789,GO:0050794,GO:0050896,GO:0051171,GO:0051252,GO:0060255,GO:0065007,GO:0080090,GO:…		ko:K03719,ko:K05800					ko00000,ko03000,ko03036				Bacteria	1R7SW@1224,2TW1G@28211,34FDJ@302485,COG1522@1,COG1522@2	NA|NA|NA	K	helix_turn_helix ASNC type
OL67_000395	1423144.Gal_03050	1.1e-68	265.8	Phaeobacter													Bacteria	1RI61@1224,2BGF0@1,2U9WW@28211,32ACV@2,34FPZ@302485	NA|NA|NA	S	Protein of unknown function (DUF3307)
OL67_000396	391619.PGA1_c04520	0.0	1872.1	Phaeobacter	lagD			ko:K02021,ko:K06147,ko:K11085,ko:K13409	ko02010,ko04626,map02010,map04626	M00339			ko00000,ko00001,ko00002,ko01000,ko02000,ko02044	3.A.1.106,3.A.1.109,3.A.1.110,3.A.1.112,3.A.1.113,3.A.1.117,3.A.1.21			Bacteria	1MWTY@1224,2TRSY@28211,34EUD@302485,COG0664@1,COG0664@2,COG1132@1,COG1132@2,COG2274@1,COG2274@2	NA|NA|NA	TV	Cyclic nucleotide-monophosphate binding domain
OL67_000397	1423144.Gal_03048	2.5e-155	554.7	Phaeobacter	hpcE												Bacteria	1MUPF@1224,2TQQG@28211,34EFC@302485,COG0179@1,COG0179@2	NA|NA|NA	Q	Fumarylacetoacetate (FAA) hydrolase family
OL67_000398	391619.PGA1_c04540	2.4e-239	834.3	Phaeobacter	dgoD		4.1.2.21	ko:K01631	ko00052,ko01100,map00052,map01100	M00552	R01064	RC00307,RC00435	ko00000,ko00001,ko00002,ko01000				Bacteria	1MURK@1224,2TRS9@28211,34DRB@302485,COG4948@1,COG4948@2	NA|NA|NA	M	Mandelate racemase / muconate lactonizing enzyme, C-terminal domain
OL67_000399	391619.PGA1_c04550	1.2e-197	695.7	Phaeobacter			1.1.1.306	ko:K00153			R09129,R10301	RC00069,RC01715	ko00000,ko01000				Bacteria	1MUK4@1224,2TU1G@28211,34F7S@302485,COG1062@1,COG1062@2	NA|NA|NA	C	Zinc-binding dehydrogenase
OL67_000400	1423144.Gal_03045	2.8e-225	787.7	Phaeobacter	pcaB	GO:0005575,GO:0005622,GO:0005623,GO:0005737,GO:0044424,GO:0044464	5.5.1.2	ko:K01857	ko00362,ko01100,ko01120,ko01220,map00362,map01100,map01120,map01220		R03307	RC00902	ko00000,ko00001,ko01000				Bacteria	1MXNN@1224,2TRCE@28211,34F9S@302485,COG0015@1,COG0015@2	NA|NA|NA	F	Adenylosuccinate lyase C-terminus
OL67_000401	391619.PGA1_c04570	6.4e-145	520.0	Phaeobacter	pcaD		3.1.1.24,3.4.11.5	ko:K01055,ko:K01259	ko00330,ko00362,ko01100,ko01120,ko01220,map00330,map00362,map01100,map01120,map01220	M00568	R00135,R02991	RC00825	ko00000,ko00001,ko00002,ko01000,ko01002				Bacteria	1QTTN@1224,2TRYE@28211,34E90@302485,COG0596@1,COG0596@2	NA|NA|NA	S	Ndr family
OL67_000402	1423144.Gal_03043	1.9e-228	798.1	Phaeobacter													Bacteria	1PEFQ@1224,2TVEW@28211,34ED8@302485,COG2374@1,COG2374@2	NA|NA|NA	L	Endonuclease/Exonuclease/phosphatase family
OL67_000403	1423144.Gal_03042	4.5e-164	583.9	Phaeobacter	tdcB	GO:0000287,GO:0003674,GO:0003824,GO:0005488,GO:0005575,GO:0005622,GO:0005623,GO:0005737,GO:0006082,GO:0006464,GO:0006520,GO:0006563,GO:0006807,GO:0008144,GO:0008150,GO:0008152,GO:0008652,GO:0009056,GO:0009058,GO:0009069,GO:0009070,GO:0009987,GO:0016053,GO:0016829,GO:0016840,GO:0016841,GO:0016853,GO:0016854,GO:0016855,GO:0017144,GO:0018249,GO:0019538,GO:0019752,GO:0019842,GO:0030170,GO:0030378,GO:…	4.3.1.15,4.3.1.19	ko:K01751,ko:K01754	ko00260,ko00290,ko01100,ko01110,ko01130,ko01200,ko01230,map00260,map00290,map01100,map01110,map01130,map01200,map01230	M00570	R00220,R00996	RC00418,RC02600	ko00000,ko00001,ko00002,ko01000				Bacteria	1MVWJ@1224,2TQN9@28211,34ER8@302485,COG1171@1,COG1171@2	NA|NA|NA	E	Pyridoxal-phosphate dependent enzyme
OL67_000404	1423144.Gal_03041	4.4e-147	527.3	Phaeobacter													Bacteria	1MVVX@1224,2TT0S@28211,34ESK@302485,COG0596@1,COG0596@2	NA|NA|NA	S	alpha/beta hydrolase fold
OL67_000405	391619.PGA1_c04610	8.4e-125	453.0	Phaeobacter	dehII		3.8.1.2	ko:K01560	ko00361,ko00625,ko01100,ko01120,map00361,map00625,map01100,map01120		R05287	RC00697	ko00000,ko00001,ko01000				Bacteria	1MVWN@1224,2TS5K@28211,34EVM@302485,COG1011@1,COG1011@2	NA|NA|NA	S	Haloacid dehalogenase-like hydrolase
OL67_000406	1423144.Gal_03039	1e-72	279.3	Phaeobacter	slyD		5.2.1.8	ko:K01802,ko:K03774,ko:K03775					ko00000,ko01000,ko03110				Bacteria	1RD35@1224,2U79E@28211,34FK7@302485,COG1047@1,COG1047@2	NA|NA|NA	G	FKBP-type peptidyl-prolyl cis-trans isomerase
OL67_000407	391619.PGA1_c04630	1e-172	612.8	Phaeobacter	yrpB	GO:0003674,GO:0003824,GO:0008150,GO:0008152,GO:0016491,GO:0055114	1.13.12.16	ko:K00459	ko00910,map00910		R00025	RC02541,RC02759	ko00000,ko00001,ko01000				Bacteria	1MU2F@1224,2TUT7@28211,34FZS@302485,COG2070@1,COG2070@2	NA|NA|NA	S	Nitronate monooxygenase
OL67_000408	391619.PGA1_c04640	3.2e-144	517.7	Phaeobacter	fabI	GO:0003674,GO:0003824,GO:0004312,GO:0004318,GO:0006082,GO:0006629,GO:0006631,GO:0006633,GO:0008150,GO:0008152,GO:0008610,GO:0009058,GO:0009987,GO:0016043,GO:0016053,GO:0016491,GO:0016627,GO:0016628,GO:0016740,GO:0016746,GO:0016747,GO:0019752,GO:0022607,GO:0030497,GO:0032787,GO:0043436,GO:0043933,GO:0044085,GO:0044237,GO:0044238,GO:0044249,GO:0044255,GO:0044281,GO:0044283,GO:0046394,GO:0051259,GO:…	1.3.1.10,1.3.1.9	ko:K00208	ko00061,ko00333,ko00780,ko01100,ko01130,ko01212,map00061,map00333,map00780,map01100,map01130,map01212	M00083,M00572	R01404,R04429,R04430,R04724,R04725,R04955,R04956,R04958,R04959,R04961,R04962,R04966,R04967,R04969,R04970,R07765,R10118,R10122,R11671	RC00052,RC00076,RC00120	ko00000,ko00001,ko00002,ko01000,ko01004				Bacteria	1MV05@1224,2TSU4@28211,34E4K@302485,COG0623@1,COG0623@2	NA|NA|NA	I	Enoyl-(Acyl carrier protein) reductase
OL67_000409	391619.PGA1_c04650	6.8e-226	789.6	Phaeobacter	fabB	GO:0003674,GO:0003824,GO:0004312,GO:0004315,GO:0005575,GO:0005622,GO:0005623,GO:0005737,GO:0005829,GO:0006082,GO:0006629,GO:0006631,GO:0006633,GO:0008150,GO:0008152,GO:0008610,GO:0009058,GO:0009987,GO:0016053,GO:0016740,GO:0016746,GO:0016747,GO:0019752,GO:0032787,GO:0043436,GO:0044237,GO:0044238,GO:0044249,GO:0044255,GO:0044281,GO:0044283,GO:0044424,GO:0044444,GO:0044464,GO:0046394,GO:0071704,GO:…	2.3.1.41	ko:K00647	ko00061,ko00780,ko01100,ko01212,map00061,map00780,map01100,map01212	M00083,M00572	R04355,R04726,R04952,R04957,R04960,R04963,R04968,R07762,R10115,R10119	RC00039,RC02728,RC02729,RC02888	ko00000,ko00001,ko00002,ko01000,ko01004			iAF1260.b2323,iAPECO1_1312.APECO1_4241,iB21_1397.B21_02208,iBWG_1329.BWG_2097,iE2348C_1286.E2348C_2463,iEC042_1314.EC042_2564,iEC55989_1330.EC55989_2567,iECABU_c1320.ECABU_c26560,iECBD_1354.ECBD_1336,iECB_1328.ECB_02248,iECDH10B_1368.ECDH10B_2485,iECDH1ME8569_1439.ECDH1ME8569_2261,iECD_1391.ECD_02248,iECED1_1282.ECED1_2787,iECIAI1_1343.ECIAI1_2400,iECIAI39_1322.ECIAI39_2472,iECNA114_1301.ECNA114_…	Bacteria	1MU1X@1224,2TQYV@28211,34EX2@302485,COG0304@1,COG0304@2	NA|NA|NA	I	Beta-ketoacyl synthase, C-terminal domain
OL67_000410	1423144.Gal_03035	1.4e-97	362.1	Phaeobacter	fabA		4.2.1.59,5.3.3.14	ko:K01716	ko00061,ko01100,ko01212,map00061,map01100,map01212	M00083	R04428,R04535,R04537,R04544,R04568,R04954,R04965,R07639	RC00831,RC01078,RC01095	ko00000,ko00001,ko00002,ko01000,ko01004				Bacteria	1MWV8@1224,2TV8S@28211,34DR7@302485,COG0764@1,COG0764@2	NA|NA|NA	I	Necessary for the introduction of cis unsaturation into fatty acids. Catalyzes the dehydration of (3R)-3-hydroxydecanoyl- ACP to E-(2)-decenoyl-ACP and then its isomerization to Z-(3)- decenoyl-ACP. Can catalyze the dehydratase reaction for beta- hydroxyacyl-ACPs with saturated chain lengths up to 16 0, being most active on intermediate chain length
OL67_000411	1423144.Gal_03034	8.5e-72	276.2	Phaeobacter	fur			ko:K03711,ko:K09825,ko:K09826					ko00000,ko03000				Bacteria	1RH58@1224,2U75R@28211,34FGF@302485,COG0735@1,COG0735@2	NA|NA|NA	K	Ferric uptake regulator family
OL67_000412	1423144.Gal_03033	2.3e-154	551.6	Phaeobacter				ko:K09681					ko00000,ko03000				Bacteria	1MU3N@1224,2TTS9@28211,34E2D@302485,COG0583@1,COG0583@2	NA|NA|NA	K	Bacterial regulatory helix-turn-helix protein, lysR family
OL67_000413	1423144.Gal_03032	1.5e-157	562.0	Phaeobacter													Bacteria	1PF68@1224,2U1TB@28211,34EIC@302485,COG5285@1,COG5285@2	NA|NA|NA	Q	Phytanoyl-CoA dioxygenase (PhyH)
OL67_000414	1423144.Gal_03031	1.4e-172	612.1	Phaeobacter													Bacteria	1MWJT@1224,28I8A@1,2TUG9@28211,2Z8B4@2,34FAC@302485	NA|NA|NA
OL67_000415	1423144.Gal_03030	2.8e-249	867.5	Phaeobacter	miaB	GO:0001510,GO:0003674,GO:0003824,GO:0005488,GO:0005575,GO:0005622,GO:0005623,GO:0005737,GO:0005829,GO:0006139,GO:0006396,GO:0006399,GO:0006400,GO:0006725,GO:0006807,GO:0008033,GO:0008150,GO:0008152,GO:0009451,GO:0009987,GO:0010467,GO:0016070,GO:0016740,GO:0016782,GO:0030488,GO:0032259,GO:0034470,GO:0034641,GO:0034660,GO:0035596,GO:0035597,GO:0035600,GO:0043170,GO:0043412,GO:0043414,GO:0044237,GO:…	2.8.4.3	ko:K06168			R10645,R10646,R10647	RC00003,RC00980,RC03221,RC03222	ko00000,ko01000,ko03016				Bacteria	1MURS@1224,2TQN6@28211,34E34@302485,COG0621@1,COG0621@2	NA|NA|NA	J	Catalyzes the methylthiolation of N6- (dimethylallyl)adenosine (i(6)A), leading to the formation of 2- methylthio-N6-(dimethylallyl)adenosine (ms(2)i(6)A) at position 37 in tRNAs that read codons beginning with uridine
OL67_000416	1423144.Gal_03029	2.6e-101	374.8	Phaeobacter				ko:K03286					ko00000,ko02000	1.B.6			Bacteria	1RAXN@1224,2U627@28211,34FDH@302485,COG2885@1,COG2885@2	NA|NA|NA	M	OmpA family
OL67_000417	391619.PGA1_c04730	1.2e-51	208.8	Phaeobacter	ompA	GO:0000746,GO:0003674,GO:0005215,GO:0005488,GO:0005515,GO:0005575,GO:0005623,GO:0005886,GO:0006810,GO:0006811,GO:0006950,GO:0006974,GO:0008150,GO:0009279,GO:0009597,GO:0009605,GO:0009607,GO:0009615,GO:0009987,GO:0015267,GO:0015288,GO:0016020,GO:0016021,GO:0016032,GO:0019058,GO:0019867,GO:0022803,GO:0022829,GO:0022857,GO:0030260,GO:0030312,GO:0030313,GO:0031224,GO:0031975,GO:0032991,GO:0033554,GO:…		ko:K03286,ko:K03640					ko00000,ko02000	1.B.6,2.C.1.2		iECIAI1_1343.ECIAI1_0998,iECNA114_1301.ECNA114_1035,iECSF_1327.ECSF_0871,iUTI89_1310.UTI89_C1022	Bacteria	1QVP4@1224,2TWIV@28211,34FY4@302485,COG2885@1,COG2885@2	NA|NA|NA	M	chlorophyll binding
OL67_000418	391619.PGA1_c04740	5.8e-183	646.7	Phaeobacter	phoH			ko:K06217					ko00000				Bacteria	1MVDV@1224,2TRV3@28211,34EZN@302485,COG1702@1,COG1702@2	NA|NA|NA	T	AAA domain
OL67_000419	391619.PGA1_c04750	8.5e-93	346.3	Phaeobacter	ybeY	GO:0000469,GO:0000478,GO:0003674,GO:0003824,GO:0004518,GO:0004519,GO:0004521,GO:0004540,GO:0005488,GO:0006139,GO:0006355,GO:0006364,GO:0006396,GO:0006412,GO:0006518,GO:0006725,GO:0006807,GO:0006950,GO:0008150,GO:0008152,GO:0009058,GO:0009059,GO:0009266,GO:0009408,GO:0009628,GO:0009889,GO:0009987,GO:0010467,GO:0010468,GO:0010556,GO:0016070,GO:0016072,GO:0016151,GO:0016787,GO:0016788,GO:0016892,GO:…	2.6.99.2,3.5.4.5	ko:K01489,ko:K03474,ko:K03595,ko:K07042	ko00240,ko00750,ko00983,ko01100,map00240,map00750,map00983,map01100	M00124	R01878,R02485,R05838,R08221	RC00074,RC00514,RC01476	ko00000,ko00001,ko00002,ko01000,ko03009,ko03029				Bacteria	1MZ67@1224,2UBXV@28211,34FGT@302485,COG0319@1,COG0319@2	NA|NA|NA	J	Single strand-specific metallo-endoribonuclease involved in late-stage 70S ribosome quality control and in maturation of the 3' terminus of the 16S rRNA
OL67_000420	391619.PGA1_c04760	1.3e-165	589.0	Phaeobacter	tlyC			ko:K06189					ko00000,ko02000	9.A.40.1.2			Bacteria	1MV3P@1224,2TVFA@28211,34EBW@302485,COG1253@1,COG1253@2	NA|NA|NA	S	Transporter associated domain
OL67_000421	1423144.Gal_03024	4.3e-275	953.4	Phaeobacter	lnt	GO:0003674,GO:0003824,GO:0005575,GO:0005623,GO:0005886,GO:0005887,GO:0006464,GO:0006807,GO:0008150,GO:0008152,GO:0009058,GO:0009059,GO:0009987,GO:0016020,GO:0016021,GO:0016410,GO:0016740,GO:0016746,GO:0016747,GO:0019538,GO:0031224,GO:0031226,GO:0034645,GO:0036211,GO:0042157,GO:0042158,GO:0043170,GO:0043412,GO:0044237,GO:0044238,GO:0044249,GO:0044260,GO:0044267,GO:0044425,GO:0044459,GO:0044464,GO:…		ko:K03820					ko00000,ko01000		GT2	iEcSMS35_1347.EcSMS35_0678,iSbBS512_1146.SbBS512_E0590	Bacteria	1MUBU@1224,2TQRC@28211,34F8C@302485,COG0815@1,COG0815@2	NA|NA|NA	M	Transfers the fatty acyl group on membrane lipoproteins
OL67_000422	1423144.Gal_03022	2.2e-226	791.2	Phaeobacter	metK	GO:0003674,GO:0003824,GO:0004478,GO:0005575,GO:0005622,GO:0005623,GO:0005737,GO:0005829,GO:0016740,GO:0016765,GO:0044424,GO:0044444,GO:0044464	2.5.1.6	ko:K00789	ko00270,ko01100,ko01110,ko01230,map00270,map01100,map01110,map01230	M00034,M00035,M00368,M00609	R00177,R04771	RC00021,RC01211	ko00000,ko00001,ko00002,ko01000				Bacteria	1MUFQ@1224,2TR4P@28211,34F5P@302485,COG0192@1,COG0192@2	NA|NA|NA	H	Catalyzes the formation of S-adenosylmethionine (AdoMet) from methionine and ATP. The overall synthetic reaction is composed of two sequential steps, AdoMet formation and the subsequent tripolyphosphate hydrolysis which occurs prior to release of AdoMet from the enzyme
OL67_000423	1423144.Gal_03021	2.5e-135	488.0	Phaeobacter	clpP		3.4.21.92	ko:K01358	ko04112,ko04212,map04112,map04212				ko00000,ko00001,ko01000,ko01002				Bacteria	1QYI3@1224,2TXS2@28211,34FEC@302485,COG0740@1,COG0740@2	NA|NA|NA	OU	Clp protease
OL67_000424	1423144.Gal_03020	4.9e-150	537.0	Phaeobacter	trmB	GO:0001510,GO:0003674,GO:0003824,GO:0005575,GO:0005622,GO:0005623,GO:0005737,GO:0006139,GO:0006396,GO:0006399,GO:0006400,GO:0006725,GO:0006807,GO:0008033,GO:0008150,GO:0008152,GO:0008168,GO:0008173,GO:0008175,GO:0008176,GO:0008757,GO:0009451,GO:0009987,GO:0010467,GO:0016070,GO:0016423,GO:0016740,GO:0016741,GO:0030488,GO:0032259,GO:0032991,GO:0034470,GO:0034641,GO:0034660,GO:0034708,GO:0036265,GO:…	2.1.1.297,2.1.1.33,2.4.99.12,2.4.99.13,2.4.99.14,2.4.99.15	ko:K02493,ko:K02527,ko:K03439	ko00540,ko01100,map00540,map01100	M00060,M00080	R04658,R05074,R09763,R10806	RC00003,RC00009,RC00077,RC00247,RC03279	ko00000,ko00001,ko00002,ko01000,ko01003,ko01005,ko03012,ko03016		GT30		Bacteria	1MUWJ@1224,2TUU9@28211,34EMD@302485,COG0220@1,COG0220@2	NA|NA|NA	J	Catalyzes the formation of N(7)-methylguanine at position 46 (m7G46) in tRNA
OL67_000425	391619.PGA1_c04810	1.2e-252	878.6	Phaeobacter	aroA	GO:0003674,GO:0003824,GO:0003866,GO:0006082,GO:0008150,GO:0008152,GO:0009058,GO:0009423,GO:0009987,GO:0016053,GO:0016740,GO:0016765,GO:0019752,GO:0043436,GO:0043648,GO:0043650,GO:0044237,GO:0044249,GO:0044281,GO:0044283,GO:0046394,GO:0046417,GO:0071704,GO:1901576	1.3.1.12,1.3.1.43,2.5.1.19	ko:K00210,ko:K00220,ko:K00800	ko00400,ko00401,ko01100,ko01110,ko01130,ko01230,map00400,map00401,map01100,map01110,map01130,map01230	M00022,M00025,M00040	R00732,R01728,R03460	RC00125,RC00350	ko00000,ko00001,ko00002,ko01000			iLJ478.TM0345	Bacteria	1MWMK@1224,2TR6W@28211,34EM6@302485,COG0128@1,COG0128@2	NA|NA|NA	E	Catalyzes the transfer of the enolpyruvyl moiety of phosphoenolpyruvate (PEP) to the 5-hydroxyl of shikimate-3- phosphate (S3P) to produce enolpyruvyl shikimate-3-phosphate and inorganic phosphate
OL67_000426	1423144.Gal_03018	2.2e-97	361.7	Phaeobacter	cmk	GO:0003674,GO:0003824,GO:0004127,GO:0004592,GO:0005575,GO:0005622,GO:0005623,GO:0005737,GO:0005829,GO:0006082,GO:0006139,GO:0006520,GO:0006573,GO:0006575,GO:0006725,GO:0006732,GO:0006753,GO:0006766,GO:0006767,GO:0006793,GO:0006796,GO:0006807,GO:0008150,GO:0008152,GO:0009058,GO:0009081,GO:0009108,GO:0009110,GO:0009117,GO:0009123,GO:0009165,GO:0009314,GO:0009628,GO:0009987,GO:0010165,GO:0010212,GO:…	1.17.7.4,2.5.1.19,2.7.1.26,2.7.4.25,2.7.7.2,6.3.2.1	ko:K00800,ko:K00945,ko:K02945,ko:K03527,ko:K03977,ko:K11753,ko:K13799	ko00240,ko00400,ko00410,ko00740,ko00770,ko00900,ko01100,ko01110,ko01130,ko01230,ko03010,map00240,map00400,map00410,map00740,map00770,map00900,map01100,map01110,map01130,map01230,map03010	M00022,M00052,M00096,M00119,M00125,M00178	R00158,R00161,R00512,R00549,R01665,R02473,R03460,R05884,R08210	RC00002,RC00017,RC00096,RC00141,RC00350,RC01137,RC01487	br01610,ko00000,ko00001,ko00002,ko01000,ko03009,ko03011			iPC815.YPO1391,iSDY_1059.SDY_2348	Bacteria	1MUUD@1224,2U71H@28211,34EPH@302485,COG0283@1,COG0283@2	NA|NA|NA	F	Cytidylate kinase
OL67_000427	391619.PGA1_c04830	0.0	1080.9	Phaeobacter	rpsA		1.17.7.4	ko:K02945,ko:K03527	ko00900,ko01100,ko01110,ko01130,ko03010,map00900,map01100,map01110,map01130,map03010	M00096,M00178	R05884,R08210	RC01137,RC01487	br01610,ko00000,ko00001,ko00002,ko01000,ko03011				Bacteria	1MVAV@1224,2TQPV@28211,34EYG@302485,COG0539@1,COG0539@2,COG1093@1,COG1093@2	NA|NA|NA	J	thus facilitating recognition of the initiation point. It is needed to translate mRNA with a short Shine-Dalgarno (SD) purine-rich sequence
OL67_000428	1423144.Gal_03016	5.4e-46	189.9	Phaeobacter	himD	GO:0003674,GO:0003676,GO:0003677,GO:0005488,GO:0005575,GO:0005622,GO:0005623,GO:0005737,GO:0005829,GO:0006139,GO:0006351,GO:0006725,GO:0006807,GO:0008150,GO:0008152,GO:0009058,GO:0009059,GO:0009889,GO:0009987,GO:0010467,GO:0010556,GO:0016070,GO:0018130,GO:0019219,GO:0019222,GO:0019438,GO:0031323,GO:0031326,GO:0032774,GO:0034641,GO:0034645,GO:0034654,GO:0043170,GO:0044237,GO:0044238,GO:0044249,GO:…		ko:K05788					ko00000,ko03032,ko03036,ko03400				Bacteria	1MZ7M@1224,2UBR5@28211,34FPK@302485,COG0776@1,COG0776@2	NA|NA|NA	K	This protein is one of the two subunits of integration host factor, a specific DNA-binding protein that functions in genetic recombination as well as in transcriptional and translational control
OL67_000429	391619.PGA1_c04850	1.5e-53	215.3	Phaeobacter				ko:K08992					ko00000				Bacteria	1PP60@1224,2V38F@28211,34FN3@302485,COG5416@1,COG5416@2	NA|NA|NA	S	Pfam:DUF1049
OL67_000430	391619.PGA1_c04860	2.2e-114	418.3	Phaeobacter	trpF		4.1.1.48,5.3.1.24	ko:K01817,ko:K13498	ko00400,ko01100,ko01110,ko01130,ko01230,map00400,map01100,map01110,map01130,map01230	M00023	R03508,R03509	RC00944,RC00945	ko00000,ko00001,ko00002,ko01000				Bacteria	1RA87@1224,2U7CH@28211,34DS3@302485,COG0135@1,COG0135@2	NA|NA|NA	E	N-(5'phosphoribosyl)anthranilate (PRA) isomerase
OL67_000431	391619.PGA1_c04870	5.2e-250	869.8	Phaeobacter	trpB	GO:0000162,GO:0005575,GO:0005622,GO:0005623,GO:0005737,GO:0006082,GO:0006520,GO:0006568,GO:0006576,GO:0006586,GO:0006725,GO:0006807,GO:0008150,GO:0008152,GO:0008652,GO:0009058,GO:0009072,GO:0009073,GO:0009308,GO:0009309,GO:0009987,GO:0016053,GO:0018130,GO:0019438,GO:0019752,GO:0034641,GO:0042401,GO:0042430,GO:0042435,GO:0043436,GO:0044106,GO:0044237,GO:0044238,GO:0044249,GO:0044271,GO:0044281,GO:…	4.2.1.20	ko:K01696	ko00260,ko00400,ko01100,ko01110,ko01130,ko01230,map00260,map00400,map01100,map01110,map01130,map01230	M00023	R00674,R02340,R02722	RC00209,RC00210,RC00700,RC00701,RC02868	ko00000,ko00001,ko00002,ko01000				Bacteria	1MUS8@1224,2TSHK@28211,34F4C@302485,COG0133@1,COG0133@2	NA|NA|NA	E	The beta subunit is responsible for the synthesis of L- tryptophan from indole and L-serine
OL67_000432	1423144.Gal_03012	2e-67	261.5	Phaeobacter				ko:K09966					ko00000				Bacteria	1RH68@1224,2U9D3@28211,34FQT@302485,COG3651@1,COG3651@2	NA|NA|NA	S	Uncharacterized protein conserved in bacteria (DUF2237)
OL67_000433	1423144.Gal_03011	3.9e-215	753.8	Phaeobacter	nylB												Bacteria	1P3SQ@1224,2TTI5@28211,34GDY@302485,COG1680@1,COG1680@2	NA|NA|NA	V	Beta-lactamase
OL67_000434	391619.PGA1_c04900	9.4e-122	443.0	Phaeobacter	pth	GO:0003674,GO:0003824,GO:0004045,GO:0005575,GO:0005623,GO:0005886,GO:0008150,GO:0016020,GO:0016787,GO:0016788,GO:0040007,GO:0044464,GO:0052689,GO:0071944,GO:0140098,GO:0140101	3.1.1.29	ko:K01056					ko00000,ko01000,ko03012				Bacteria	1MX1P@1224,2TT6Q@28211,34EDA@302485,COG0193@1,COG0193@2	NA|NA|NA	J	The natural substrate for this enzyme may be peptidyl- tRNAs which drop off the ribosome during protein synthesis
OL67_000435	1423144.Gal_03009	1.6e-109	402.1	Phaeobacter	ctc	GO:0003674,GO:0003676,GO:0003723,GO:0005488,GO:0005575,GO:0005622,GO:0005623,GO:0005737,GO:0005829,GO:0005840,GO:0006412,GO:0006518,GO:0006807,GO:0008097,GO:0008150,GO:0008152,GO:0009058,GO:0009059,GO:0009987,GO:0010467,GO:0015934,GO:0019538,GO:0019843,GO:0022625,GO:0022626,GO:0032991,GO:0034641,GO:0034645,GO:0043043,GO:0043170,GO:0043226,GO:0043228,GO:0043229,GO:0043232,GO:0043603,GO:0043604,GO:…		ko:K02897	ko03010,map03010	M00178			ko00000,ko00001,ko00002,ko03011				Bacteria	1RDH0@1224,2U5P0@28211,34EEG@302485,COG1825@1,COG1825@2	NA|NA|NA	J	This is one of the proteins that binds to the 5S RNA in the ribosome where it forms part of the central protuberance
OL67_000436	1423144.Gal_03008	2.4e-217	761.1	Phaeobacter	lldD		1.1.2.3	ko:K00101	ko00620,ko01100,map00620,map01100		R00196	RC00044	ko00000,ko00001,ko01000				Bacteria	1MUEZ@1224,2TQNW@28211,34ET7@302485,COG1304@1,COG1304@2	NA|NA|NA	C	FMN-dependent dehydrogenase
OL67_000437	1423144.Gal_03007	1.3e-140	505.8	Phaeobacter	trpA		4.2.1.20	ko:K01695	ko00260,ko00400,ko01100,ko01110,ko01130,ko01230,map00260,map00400,map01100,map01110,map01130,map01230	M00023	R00674,R02340,R02722	RC00209,RC00210,RC00700,RC00701,RC02868	ko00000,ko00001,ko00002,ko01000				Bacteria	1MXJV@1224,2TQN2@28211,34FAU@302485,COG0159@1,COG0159@2	NA|NA|NA	E	The alpha subunit is responsible for the aldol cleavage of indoleglycerol phosphate to indole and glyceraldehyde 3- phosphate
OL67_000438	1423144.Gal_03006	2.5e-89	334.7	Phaeobacter													Bacteria	1RB76@1224,2AUKY@1,2U8AV@28211,30YRY@2,34FSF@302485	NA|NA|NA	S	Lipid A 3-O-deacylase (PagL)
OL67_000439	391619.PGA1_c04950	5.1e-201	706.8	Phaeobacter	ychF	GO:0003674,GO:0003824,GO:0005575,GO:0005622,GO:0005623,GO:0005737,GO:0016462,GO:0016787,GO:0016817,GO:0016818,GO:0016887,GO:0017111,GO:0044424,GO:0044464		ko:K06942					ko00000,ko03009				Bacteria	1MVM4@1224,2TRAD@28211,34DQX@302485,COG0012@1,COG0012@2	NA|NA|NA	J	ATPase that binds to both the 70S ribosome and the 50S ribosomal subunit in a nucleotide-independent manner
OL67_000440	1423144.Gal_03004	2.1e-171	608.2	Phaeobacter	rihA		3.2.2.1	ko:K01239	ko00230,ko00760,ko01100,map00230,map00760,map01100		R01245,R01273,R01677,R01770,R02143	RC00033,RC00063,RC00122,RC00318,RC00485	ko00000,ko00001,ko01000				Bacteria	1MUIW@1224,2TSXQ@28211,34EZX@302485,COG1957@1,COG1957@2	NA|NA|NA	F	Inosine-uridine preferring nucleoside hydrolase
OL67_000442	1208323.B30_07346	2.9e-173	614.8	Alphaproteobacteria													Bacteria	1MU23@1224,2TS2G@28211,COG0582@1,COG0582@2	NA|NA|NA	L	Belongs to the 'phage' integrase family
OL67_000444	83219.PM02_19320	2.2e-12	77.8	Alphaproteobacteria													Bacteria	1P0IY@1224,2FBUW@1,2UU2H@28211,343ZG@2	NA|NA|NA
OL67_000445	391589.RGAI101_2895	3.3e-21	107.8	Alphaproteobacteria													Bacteria	1NC48@1224,2E765@1,2UHZZ@28211,331Q3@2	NA|NA|NA
OL67_000446	391616.OA238_c14320	1.5e-43	182.6	Alphaproteobacteria				ko:K07075,ko:K10439	ko02010,ko02030,map02010,map02030	M00212			ko00000,ko00001,ko00002,ko02000	3.A.1.2.1,3.A.1.2.13,3.A.1.2.19			Bacteria	1NIUT@1224,2UJP2@28211,COG1414@1,COG1414@2	NA|NA|NA	K	Transcriptional regulator
OL67_000447	765911.Thivi_1556	6.7e-44	184.1	Chromatiales													Bacteria	1MZ5R@1224,1SEBH@1236,1X1E1@135613,COG1675@1,COG1675@2	NA|NA|NA	K	transcription initiation from RNA polymerase II promoter
OL67_000448	1423144.Gal_03002	2.1e-115	421.8	Phaeobacter				ko:K07124					ko00000				Bacteria	1R464@1224,2U2US@28211,34G3Z@302485,COG0300@1,COG0300@2	NA|NA|NA	S	Enoyl-(Acyl carrier protein) reductase
OL67_000449	1423144.Gal_03001	6.7e-201	706.4	Phaeobacter	eryC		2.6.1.106	ko:K13310	ko00523,ko01130,map00523,map01130	M00797	R06426	RC00006,RC01514	ko00000,ko00001,ko00002,ko01000				Bacteria	1MUPN@1224,2TRIQ@28211,34GF0@302485,COG0399@1,COG0399@2	NA|NA|NA	E	DegT/DnrJ/EryC1/StrS aminotransferase family
OL67_000450	1423144.Gal_03000	1.3e-77	295.4	Phaeobacter	fdtA_1												Bacteria	1QTZV@1224,2UD91@28211,34G9T@302485,COG0662@1,COG0662@2	NA|NA|NA	G	WxcM-like, C-terminal
OL67_000451	1423144.Gal_02999	2.4e-170	604.7	Phaeobacter	rgpB												Bacteria	1RBGS@1224,2U6IQ@28211,34G1P@302485,COG1215@1,COG1215@2	NA|NA|NA	M	Glycosyltransferase like family 2
OL67_000452	391619.PGA1_c05100	2e-115	421.8	Phaeobacter													Bacteria	1RBC0@1224,2U58C@28211,34G4T@302485,COG1802@1,COG1802@2	NA|NA|NA	K	Iron dependent repressor, N-terminal DNA binding domain
OL67_000453	391619.PGA1_c05110	6.1e-174	616.7	Phaeobacter			3.5.4.22,4.3.3.7	ko:K01714,ko:K21062	ko00261,ko00300,ko00330,ko01100,ko01110,ko01120,ko01130,ko01230,map00261,map00300,map00330,map01100,map01110,map01120,map01130,map01230	M00016,M00525,M00526,M00527	R02280,R10147	RC00679,RC03062,RC03063	ko00000,ko00001,ko00002,ko01000				Bacteria	1P6EY@1224,2TSTK@28211,34DTW@302485,COG0329@1,COG0329@2	NA|NA|NA	EM	Dihydrodipicolinate synthetase family
OL67_000454	1423144.Gal_02995	7.4e-172	609.8	Phaeobacter		GO:0003674,GO:0003824,GO:0016853,GO:0016854,GO:0016855,GO:0036361,GO:0047580,GO:0047661	5.1.1.4,5.1.1.8	ko:K01777,ko:K12658	ko00330,ko01100,map00330,map01100		R01255,R03296	RC00479	ko00000,ko00001,ko01000				Bacteria	1NVF9@1224,2TX8Z@28211,34F3J@302485,COG3938@1,COG3938@2	NA|NA|NA	E	Proline racemase
OL67_000455	391619.PGA1_c05130	8e-263	912.5	Phaeobacter			1.2.1.3	ko:K00128,ko:K22187	ko00010,ko00040,ko00053,ko00071,ko00280,ko00310,ko00330,ko00340,ko00380,ko00410,ko00561,ko00620,ko00625,ko00903,ko00981,ko01100,ko01110,ko01120,ko01130,map00010,map00040,map00053,map00071,map00280,map00310,map00330,map00340,map00380,map00410,map00561,map00620,map00625,map00903,map00981,map01100,map01110,map01120,map01130	M00135	R00264,R00631,R00710,R00904,R01752,R01986,R02549,R02678,R02940,R02957,R03283,R03869,R04065,R04506,R04903,R05050,R05237,R05238,R05286,R06366,R08146,R11768	RC00047,RC00071,RC00080,RC00186,RC00218,RC00242,RC00816,RC01500	ko00000,ko00001,ko00002,ko01000				Bacteria	1MU1V@1224,2TQR1@28211,34G8D@302485,COG1012@1,COG1012@2	NA|NA|NA	C	Aldehyde dehydrogenase family
OL67_000456	1423144.Gal_02993	3.4e-233	813.9	Phaeobacter	dadA1		1.4.5.1	ko:K00285	ko00360,map00360		R01374,R09493	RC00006,RC00025	ko00000,ko00001,ko01000				Bacteria	1MVIZ@1224,2TSQI@28211,34ER3@302485,COG0665@1,COG0665@2	NA|NA|NA	E	FAD dependent oxidoreductase
OL67_000457	391619.PGA1_c05150	6.5e-307	1059.7	Phaeobacter				ko:K03406	ko02020,ko02030,map02020,map02030				ko00000,ko00001,ko02035				Bacteria	1MU9B@1224,2TQR7@28211,34F14@302485,COG0840@1,COG0840@2,COG5000@1,COG5000@2	NA|NA|NA	NT	Cache domain
OL67_000458	1423144.Gal_02991	2e-203	714.9	Phaeobacter													Bacteria	1RAV1@1224,2TSA9@28211,34EP2@302485,COG4219@1,COG4219@2	NA|NA|NA	KT	BlaR1 peptidase M56
OL67_000459	1423144.Gal_02990	5.1e-66	256.9	Phaeobacter	blaI												Bacteria	1RBWP@1224,2U5ER@28211,34FJ9@302485,COG3682@1,COG3682@2	NA|NA|NA	K	Penicillinase repressor
OL67_000460	1423144.Gal_02989	3.5e-45	187.2	Phaeobacter													Bacteria	1N7WT@1224,2UBTZ@28211,34FSV@302485,COG5477@1,COG5477@2	NA|NA|NA	S	Predicted small integral membrane protein (DUF2160)
OL67_000461	1423144.Gal_02988	4.6e-143	513.8	Phaeobacter	ugpE			ko:K17323	ko02010,map02010	M00607			ko00000,ko00001,ko00002,ko02000	3.A.1.1.35			Bacteria	1MVRG@1224,2TSEK@28211,34EXR@302485,COG0395@1,COG0395@2	NA|NA|NA	G	Binding-protein-dependent transport system inner membrane component
OL67_000462	439497.RR11_2028	1.2e-149	535.8	Ruegeria	ugpA			ko:K10234,ko:K15771,ko:K17322	ko02010,map02010	M00201,M00491,M00607			ko00000,ko00001,ko00002,ko02000	3.A.1.1.16,3.A.1.1.2,3.A.1.1.32,3.A.1.1.35,3.A.1.1.8			Bacteria	1MVAZ@1224,2TRWF@28211,4N9WZ@97050,COG1175@1,COG1175@2	NA|NA|NA	P	Binding-protein-dependent transport system inner membrane component
OL67_000463	1423144.Gal_02986	1.1e-209	735.7	Phaeobacter	ugpC		3.6.3.55	ko:K06857,ko:K17324,ko:K17325	ko02010,map02010	M00186,M00607	R10531	RC00002	ko00000,ko00001,ko00002,ko01000,ko02000	3.A.1.1.35,3.A.1.6.2,3.A.1.6.4			Bacteria	1MU7W@1224,2TQNF@28211,34F4T@302485,COG3839@1,COG3839@2	NA|NA|NA	G	TOBE domain
OL67_000464	391619.PGA1_c05220	8.9e-198	696.0	Phaeobacter	tupC		3.6.3.55	ko:K06857,ko:K17324,ko:K17325	ko02010,map02010	M00186,M00607	R10531	RC00002	ko00000,ko00001,ko00002,ko01000,ko02000	3.A.1.1.35,3.A.1.6.2,3.A.1.6.4			Bacteria	1MX8G@1224,2TSXF@28211,34F98@302485,COG3839@1,COG3839@2	NA|NA|NA	G	ATPases associated with a variety of cellular activities
OL67_000465	1423144.Gal_02984	0.0	1197.2	Phaeobacter	MA20_44770			ko:K02027,ko:K17321	ko02010,map02010	M00207,M00607			ko00000,ko00001,ko00002,ko02000	3.A.1.1,3.A.1.1.35			Bacteria	1MV8A@1224,2TTPV@28211,34F9U@302485,COG1653@1,COG1653@2	NA|NA|NA	G	Bacterial extracellular solute-binding protein
OL67_000466	1423144.Gal_02983	6.9e-209	733.0	Phaeobacter	rlmL			ko:K07444					ko00000,ko01000				Bacteria	1MUQM@1224,2TSWI@28211,34E0W@302485,COG0116@1,COG0116@2	NA|NA|NA	L	Putative RNA methylase family UPF0020
OL67_000467	1423144.Gal_02982	7.6e-150	536.6	Phaeobacter	dgoK		2.7.1.58	ko:K00883	ko00052,ko01100,map00052,map01100	M00552	R03387	RC00002,RC00017	ko00000,ko00001,ko00002,ko01000				Bacteria	1MWGX@1224,2TTG8@28211,34FQV@302485,COG3734@1,COG3734@2	NA|NA|NA	G	2-keto-3-deoxy-galactonokinase
OL67_000468	391619.PGA1_c05260	9.7e-115	419.5	Phaeobacter													Bacteria	1MV6W@1224,2U7DN@28211,34F01@302485,COG2148@1,COG2148@2	NA|NA|NA	M	Bacterial sugar transferase
OL67_000469	391619.PGA1_c05270	5.1e-185	653.7	Phaeobacter	ywqD		2.7.10.1	ko:K08252					ko00000,ko01000				Bacteria	1MWQC@1224,2TXN9@28211,34F5T@302485,COG0489@1,COG0489@2	NA|NA|NA	D	COG0489 ATPases involved in chromosome partitioning
OL67_000470	1423144.Gal_02979	9.6e-191	672.9	Phaeobacter				ko:K07011					ko00000				Bacteria	1R7FS@1224,2VEXP@28211,34DR4@302485,COG3206@1,COG3206@2	NA|NA|NA	M	protein involved in exopolysaccharide biosynthesis
OL67_000471	1423144.Gal_02978	8.2e-249	865.9	Phaeobacter				ko:K03328					ko00000	2.A.66.2			Bacteria	1MUMD@1224,2TTZ8@28211,34E99@302485,COG2244@1,COG2244@2	NA|NA|NA	S	Polysaccharide biosynthesis protein
OL67_000472	391619.PGA1_c05300	3.1e-207	727.6	Phaeobacter	epsN			ko:K16703					ko00000,ko01000,ko01003		GT4		Bacteria	1MVKK@1224,2TUFG@28211,34F8N@302485,COG0438@1,COG0438@2	NA|NA|NA	M	Glycosyl transferases group 1
OL67_000473	1423144.Gal_02976	3.3e-147	527.7	Phaeobacter													Bacteria	1N51K@1224,2TRPU@28211,34F24@302485,COG1215@1,COG1215@2	NA|NA|NA	M	Glycosyltransferase like family 2
OL67_000474	391619.PGA1_c05320	0.0	1671.0	Phaeobacter													Bacteria	1MWC8@1224,2TS15@28211,34E5A@302485,COG1028@1,COG1028@2	NA|NA|NA	IQ	Short-chain dehydrogenase reductase Sdr
OL67_000475	1423144.Gal_02974	5.6e-169	600.1	Phaeobacter													Bacteria	1PF6W@1224,2C0AM@1,2U2Z1@28211,2Z7PJ@2,34E9G@302485	NA|NA|NA
OL67_000476	1423144.Gal_02973	6.9e-122	443.4	Phaeobacter	pptA		6.3.2.14	ko:K02362	ko01053,ko01110,ko01130,map01053,map01110,map01130		R07644	RC00162,RC03046	ko00000,ko00001,ko01000				Bacteria	1MZK2@1224,2U22J@28211,34FCK@302485,COG2977@1,COG2977@2	NA|NA|NA	Q	4'-phosphopantetheinyl transferase superfamily
OL67_000477	1423144.Gal_02972	0.0	2877.0	Phaeobacter		GO:0003674,GO:0003824,GO:0004479,GO:0005488,GO:0005515,GO:0006139,GO:0006396,GO:0006399,GO:0006400,GO:0006412,GO:0006413,GO:0006464,GO:0006518,GO:0006725,GO:0006807,GO:0008033,GO:0008150,GO:0008152,GO:0009058,GO:0009059,GO:0009405,GO:0009451,GO:0009987,GO:0010467,GO:0016070,GO:0016740,GO:0016741,GO:0016742,GO:0019538,GO:0019988,GO:0034470,GO:0034641,GO:0034645,GO:0034660,GO:0036211,GO:0042802,GO:…	2.1.2.9	ko:K00604	ko00670,ko00970,map00670,map00970		R03940	RC00026,RC00165	ko00000,ko00001,ko01000				Bacteria	1QK4F@1224,2TRUN@28211,34F1I@302485,COG0223@1,COG0223@2,COG1020@1,COG1020@2,COG2141@1,COG2141@2	NA|NA|NA	CJQ	Phosphopantetheine attachment site
OL67_000478	391619.PGA1_c05360	1.8e-198	698.4	Phaeobacter				ko:K07011					ko00000				Bacteria	1NM61@1224,2TRZB@28211,34DVY@302485,COG1216@1,COG1216@2	NA|NA|NA	S	Glycosyl transferase family group 2
OL67_000479	1423144.Gal_02970	0.0	4135.1	Phaeobacter	ppsE			ko:K04786	ko01053,map01053				ko00000,ko00001,ko01004,ko01008				Bacteria	1QK4F@1224,2TRUN@28211,34EB8@302485,COG1020@1,COG1020@2,COG1028@1,COG1028@2,COG3319@1,COG3319@2,COG3321@1,COG3321@2	NA|NA|NA	Q	PKS_KR
OL67_000480	1423144.Gal_02969	4.5e-261	906.7	Phaeobacter													Bacteria	1MV4S@1224,2TV8W@28211,34DZ8@302485,COG3307@1,COG3307@2	NA|NA|NA	M	#NAME?
OL67_000481	391619.PGA1_c05390	6.8e-136	490.0	Phaeobacter			2.4.1.187,2.4.1.304	ko:K05946,ko:K21364	ko05111,map05111				ko00000,ko00001,ko01000,ko01003,ko01005		GT26		Bacteria	1N1HD@1224,2TSBS@28211,34DVA@302485,COG1922@1,COG1922@2	NA|NA|NA	M	Glycosyl transferase WecB/TagA/CpsF family
OL67_000482	1423144.Gal_02967	3.7e-174	617.5	Phaeobacter													Bacteria	1QUG1@1224,2TWJ1@28211,34F33@302485,COG1215@1,COG1215@2	NA|NA|NA	M	Glycosyltransferase like family 2
OL67_000483	1423144.Gal_02966	2.3e-204	718.0	Phaeobacter													Bacteria	1QUSQ@1224,2U2U2@28211,34EX0@302485,COG0463@1,COG0463@2	NA|NA|NA	M	Glycosyl transferase family 2
OL67_000484	391619.PGA1_c05420	5.3e-170	603.6	Phaeobacter	glk	GO:0003674,GO:0003824,GO:0004340,GO:0004396,GO:0005575,GO:0005622,GO:0005623,GO:0005737,GO:0005829,GO:0005975,GO:0006082,GO:0006090,GO:0006091,GO:0006096,GO:0006139,GO:0006163,GO:0006164,GO:0006165,GO:0006725,GO:0006732,GO:0006733,GO:0006753,GO:0006754,GO:0006757,GO:0006793,GO:0006796,GO:0006807,GO:0008150,GO:0008152,GO:0009056,GO:0009058,GO:0009108,GO:0009117,GO:0009123,GO:0009124,GO:0009126,GO:…	2.7.1.2	ko:K00845	ko00010,ko00052,ko00500,ko00520,ko00521,ko00524,ko01100,ko01110,ko01120,ko01130,ko01200,map00010,map00052,map00500,map00520,map00521,map00524,map01100,map01110,map01120,map01130,map01200	M00001,M00549	R00299,R01600,R01786	RC00002,RC00017	ko00000,ko00001,ko00002,ko01000				Bacteria	1MVFI@1224,2U0CA@28211,34FU2@302485,COG0837@1,COG0837@2	NA|NA|NA	G	Glucokinase
OL67_000485	1423144.Gal_02964	0.0	2234.9	Phaeobacter	tamB			ko:K09800					ko00000,ko02000				Bacteria	1MUVD@1224,2TR45@28211,34EQQ@302485,COG2911@1,COG2911@2	NA|NA|NA	S	TamB, inner membrane protein subunit of TAM complex
OL67_000486	391619.PGA1_c05440	0.0	1168.7	Phaeobacter	tamA			ko:K07278					ko00000,ko02000	1.B.33.2.4			Bacteria	1MUKM@1224,2TRWD@28211,34EI6@302485,COG0729@1,COG0729@2	NA|NA|NA	M	Surface antigen
OL67_000487	391619.PGA1_c05450	7e-239	832.8	Phaeobacter	MA20_17625												Bacteria	1MWHB@1224,2TSXN@28211,34ERE@302485,COG3748@1,COG3748@2	NA|NA|NA	P	Urate oxidase N-terminal
OL67_000488	1423144.Gal_02961	1.3e-179	635.6	Phaeobacter	dmlR_1												Bacteria	1MVJ7@1224,2TT9Z@28211,34ECE@302485,COG0583@1,COG0583@2	NA|NA|NA	K	Bacterial regulatory helix-turn-helix protein, lysR family
OL67_000489	391619.PGA1_c05470	2.4e-62	244.6	Phaeobacter	uraH	GO:0006139,GO:0006144,GO:0006725,GO:0006807,GO:0008150,GO:0008152,GO:0009112,GO:0009987,GO:0034641,GO:0044237,GO:0044238,GO:0044281,GO:0046483,GO:0055086,GO:0071704,GO:0072521,GO:1901360,GO:1901564	3.5.2.17	ko:K07127	ko00230,ko01100,ko01120,map00230,map01100,map01120	M00546	R06601	RC03393	ko00000,ko00001,ko00002,ko01000,ko02000	9.B.35.1.2,9.B.35.2			Bacteria	1RH84@1224,2U9IT@28211,34FRJ@302485,COG2351@1,COG2351@2	NA|NA|NA	S	HIUase/Transthyretin family
OL67_000490	1423144.Gal_02959	2e-274	951.0	Phaeobacter	uraD		1.7.3.3,3.5.1.41,4.1.1.97	ko:K01452,ko:K13485,ko:K16838	ko00230,ko00232,ko00520,ko01100,ko01120,map00230,map00232,map00520,map01100,map01120	M00546	R02106,R02333,R06604,R07981	RC00166,RC00300,RC01551,RC02107,RC02551	ko00000,ko00001,ko00002,ko01000				Bacteria	1MV3V@1224,2TR0I@28211,34EJ4@302485,COG0726@1,COG0726@2,COG3195@1,COG3195@2	NA|NA|NA	G	OHCU decarboxylase
OL67_000491	1423144.Gal_02958	1.2e-88	332.4	Phaeobacter	allA		4.3.2.3	ko:K01483	ko00230,ko01100,map00230,map01100		R00776	RC00153,RC00379	ko00000,ko00001,ko01000				Bacteria	1RH5G@1224,2U8A4@28211,34FR6@302485,COG3194@1,COG3194@2	NA|NA|NA	F	Ureidoglycolate lyase
OL67_000492	1423144.Gal_02957	1.6e-247	861.7	Phaeobacter				ko:K03458					ko00000	2.A.40			Bacteria	1MUN9@1224,2TR25@28211,34EZD@302485,COG2233@1,COG2233@2	NA|NA|NA	F	Permease family
OL67_000493	1423144.Gal_02956	1.2e-188	665.6	Phaeobacter	epd	GO:0000166,GO:0003674,GO:0003824,GO:0004365,GO:0005488,GO:0005575,GO:0005622,GO:0005623,GO:0005737,GO:0005829,GO:0005975,GO:0005996,GO:0006006,GO:0006081,GO:0006725,GO:0006732,GO:0006766,GO:0006767,GO:0006793,GO:0006796,GO:0006807,GO:0008150,GO:0008152,GO:0008614,GO:0008615,GO:0009058,GO:0009108,GO:0009110,GO:0009987,GO:0016491,GO:0016620,GO:0016903,GO:0017144,GO:0018130,GO:0019318,GO:0019438,GO:…	1.2.1.12,1.2.1.72	ko:K00134,ko:K03472	ko00010,ko00710,ko00750,ko01100,ko01110,ko01120,ko01130,ko01200,ko01230,ko04066,ko05010,map00010,map00710,map00750,map01100,map01110,map01120,map01130,map01200,map01230,map04066,map05010	M00001,M00002,M00003,M00124,M00165,M00166,M00308,M00552	R01061,R01825	RC00149,RC00242	ko00000,ko00001,ko00002,ko01000,ko04131,ko04147			iYL1228.KPN_03356	Bacteria	1QYBW@1224,2TRPC@28211,34E1K@302485,COG0057@1,COG0057@2	NA|NA|NA	G	Glyceraldehyde 3-phosphate dehydrogenase, NAD binding domain
OL67_000494	1423144.Gal_02955	8.6e-66	256.5	Phaeobacter													Bacteria	1NF8U@1224,2EABR@1,2UFER@28211,334FW@2,34FYH@302485	NA|NA|NA
OL67_000495	1423144.Gal_02954	4.6e-162	577.0	Phaeobacter	ylbA	GO:0003674,GO:0003824,GO:0005488,GO:0016787,GO:0016810,GO:0016813,GO:0030145,GO:0043167,GO:0043169,GO:0046872,GO:0046914,GO:0071522	3.5.3.26	ko:K14977	ko00230,ko01120,map00230,map01120		R05554	RC01419	ko00000,ko00001,ko01000				Bacteria	1MW60@1224,2TS34@28211,34DV8@302485,COG3257@1,COG3257@2	NA|NA|NA	S	Protein of unknown function (DUF861)
OL67_000496	1423144.Gal_02953	3.7e-129	467.6	Phaeobacter				ko:K02624					ko00000,ko03000				Bacteria	1QYTM@1224,2U04P@28211,34EWR@302485,COG1414@1,COG1414@2	NA|NA|NA	K	helix_turn_helix isocitrate lyase regulation
OL67_000497	391619.PGA1_c05550	8.7e-273	945.7	Phaeobacter	MA20_22530		6.3.1.2	ko:K01915	ko00220,ko00250,ko00630,ko00910,ko01100,ko01120,ko01230,ko02020,ko04217,ko04724,ko04727,map00220,map00250,map00630,map00910,map01100,map01120,map01230,map02020,map04217,map04724,map04727		R00253	RC00010,RC02798	ko00000,ko00001,ko01000,ko04147				Bacteria	1MU6V@1224,2VG5K@28211,34EMM@302485,COG0174@1,COG0174@2	NA|NA|NA	E	Glutamine synthetase, catalytic domain
OL67_000498	1423144.Gal_02949	9e-62	242.7	Phaeobacter	gcvH			ko:K02437	ko00260,ko00630,ko01100,ko01110,ko01130,ko01200,map00260,map00630,map01100,map01110,map01130,map01200	M00532	R01221	RC00022,RC02834	ko00000,ko00001,ko00002				Bacteria	1RGV7@1224,2U9BY@28211,34FKG@302485,COG0509@1,COG0509@2	NA|NA|NA	E	The glycine cleavage system catalyzes the degradation of glycine. The H protein shuttles the methylamine group of glycine from the P protein to the T protein
OL67_000499	1423144.Gal_02948	0.0	1906.7	Phaeobacter	gcvP	GO:0003674,GO:0003824,GO:0004375,GO:0005488,GO:0005515,GO:0005575,GO:0005618,GO:0005622,GO:0005623,GO:0005737,GO:0005829,GO:0005886,GO:0008150,GO:0008152,GO:0016020,GO:0016491,GO:0016638,GO:0016642,GO:0030312,GO:0040007,GO:0042802,GO:0044424,GO:0044444,GO:0044464,GO:0055114,GO:0071944	1.4.4.2	ko:K00281,ko:K00282	ko00260,ko00630,ko01100,ko01110,ko01130,ko01200,map00260,map00630,map01100,map01110,map01130,map01200	M00532	R01221,R03425	RC00022,RC00929,RC02834,RC02880	ko00000,ko00001,ko00002,ko01000			iECIAI39_1322.ECIAI39_3318	Bacteria	1MUDP@1224,2TSFF@28211,34G0Q@302485,COG0403@1,COG0403@2,COG1003@1,COG1003@2	NA|NA|NA	E	The glycine cleavage system catalyzes the degradation of glycine. The P protein binds the alpha-amino group of glycine through its pyridoxal phosphate cofactor
OL67_000500	391619.PGA1_c05590	1e-237	828.9	Phaeobacter	HA62_10695		1.3.8.7	ko:K00249	ko00071,ko00280,ko00410,ko00640,ko01100,ko01110,ko01130,ko01200,ko01212,ko03320,map00071,map00280,map00410,map00640,map01100,map01110,map01130,map01200,map01212,map03320	M00013,M00036,M00087	R00924,R01175,R01279,R02661,R03172,R03777,R03857,R03990,R04095,R04432,R04751,R04754	RC00052,RC00068,RC00076,RC00095,RC00148,RC00246	ko00000,ko00001,ko00002,ko01000				Bacteria	1MU2V@1224,2TSK3@28211,34G3W@302485,COG1960@1,COG1960@2	NA|NA|NA	I	Acyl-CoA dehydrogenase, C-terminal domain
OL67_000501	439497.RR11_418	2.7e-131	474.6	Ruegeria	queC		6.3.4.20	ko:K06920	ko00790,ko01100,map00790,map01100		R09978	RC00959	ko00000,ko00001,ko01000,ko03016				Bacteria	1MU5V@1224,2TU7F@28211,4NARG@97050,COG0603@1,COG0603@2	NA|NA|NA	F	Catalyzes the ATP-dependent conversion of 7-carboxy-7- deazaguanine (CDG) to 7-cyano-7-deazaguanine (preQ(0))
OL67_000502	1423144.Gal_02945	2.1e-63	248.1	Phaeobacter	queD	GO:0003674,GO:0003824,GO:0005488,GO:0005515,GO:0006139,GO:0006725,GO:0006807,GO:0008150,GO:0008152,GO:0008270,GO:0008616,GO:0009058,GO:0009116,GO:0009119,GO:0009163,GO:0009987,GO:0016829,GO:0016835,GO:0016836,GO:0018130,GO:0019438,GO:0034404,GO:0034641,GO:0034654,GO:0042455,GO:0042802,GO:0043167,GO:0043169,GO:0044237,GO:0044238,GO:0044249,GO:0044271,GO:0044281,GO:0044283,GO:0046116,GO:0046483,GO:…	4.1.2.50,4.2.3.12	ko:K01737	ko00790,ko01100,map00790,map01100	M00842,M00843	R04286,R09959	RC01117,RC02846,RC02847	ko00000,ko00001,ko00002,ko01000,ko03016				Bacteria	1RD4G@1224,2U78V@28211,34FIT@302485,COG0720@1,COG0720@2	NA|NA|NA	H	6-pyruvoyl tetrahydropterin synthase
OL67_000503	1423144.Gal_02944	2.6e-146	524.6	Phaeobacter	queE	GO:0000287,GO:0003674,GO:0003824,GO:0005488,GO:0005515,GO:0008144,GO:0016829,GO:0016840,GO:0042802,GO:0042803,GO:0043167,GO:0043169,GO:0046872,GO:0046983,GO:0048037,GO:0050662,GO:0051536,GO:0051539,GO:0051540,GO:1901681,GO:1904047	1.97.1.4,4.3.99.3	ko:K04068,ko:K10026	ko00790,ko01100,map00790,map01100		R04710,R10002	RC02989	ko00000,ko00001,ko01000,ko03016				Bacteria	1Q285@1224,2V9NJ@28211,34EB6@302485,COG0602@1,COG0602@2	NA|NA|NA	H	Catalyzes the complex heterocyclic radical-mediated conversion of 6-carboxy-5,6,7,8-tetrahydropterin (CPH4) to 7- carboxy-7-deazaguanine (CDG), a step common to the biosynthetic pathways of all 7-deazapurine-containing compounds
OL67_000504	1423144.Gal_02943	2.5e-88	331.3	Phaeobacter	queF		1.7.1.13	ko:K09457	ko00790,ko01100,map00790,map01100		R07605	RC01875	ko00000,ko00001,ko01000,ko03016				Bacteria	1MW0M@1224,2U57X@28211,34E27@302485,COG0780@1,COG0780@2	NA|NA|NA	H	Catalyzes the NADPH-dependent reduction of 7-cyano-7- deazaguanine (preQ0) to 7-aminomethyl-7-deazaguanine (preQ1)
OL67_000505	391619.PGA1_c05650	1.1e-146	525.8	Phaeobacter	truA	GO:0000049,GO:0001522,GO:0003674,GO:0003676,GO:0003723,GO:0003824,GO:0005488,GO:0005575,GO:0005618,GO:0005623,GO:0006139,GO:0006396,GO:0006399,GO:0006400,GO:0006725,GO:0006807,GO:0008033,GO:0008150,GO:0008152,GO:0009451,GO:0009982,GO:0009987,GO:0010467,GO:0016070,GO:0016853,GO:0016866,GO:0030312,GO:0031119,GO:0034470,GO:0034641,GO:0034660,GO:0040007,GO:0043170,GO:0043412,GO:0044237,GO:0044238,GO:…	5.4.99.12	ko:K06173					ko00000,ko01000,ko03016				Bacteria	1MUYI@1224,2TR57@28211,34DU7@302485,COG0101@1,COG0101@2	NA|NA|NA	J	Formation of pseudouridine at positions 38, 39 and 40 in the anticodon stem and loop of transfer RNAs
OL67_000506	391619.PGA1_c05660	1.8e-267	927.9	Phaeobacter	ycjX			ko:K06918					ko00000				Bacteria	1MX6E@1224,2TR9Y@28211,34F52@302485,COG3106@1,COG3106@2	NA|NA|NA	S	YcjX-like family, DUF463
OL67_000507	1423144.Gal_02939	1.7e-85	322.0	Phaeobacter													Bacteria	1N13B@1224,2UBYY@28211,34FUH@302485,COG0454@1,COG0454@2	NA|NA|NA	K	Acetyltransferase (GNAT) domain
OL67_000508	391619.PGA1_c05680	4.4e-149	534.3	Phaeobacter	ycjF	GO:0005575,GO:0005623,GO:0005886,GO:0016020,GO:0044464,GO:0071944		ko:K06883,ko:K08990					ko00000				Bacteria	1MU8S@1224,2TU53@28211,34F0C@302485,COG3768@1,COG3768@2	NA|NA|NA	S	Domain of unknown function (DUF697)
OL67_000509	391619.PGA1_c05690	1.1e-74	285.8	Phaeobacter				ko:K06886					ko00000				Bacteria	1MZSM@1224,2UCHK@28211,34FKE@302485,COG2346@1,COG2346@2	NA|NA|NA	S	COG2346 Truncated hemoglobins
OL67_000510	999549.KI421513_gene2540	2.4e-144	518.8	Leisingera													Bacteria	1MZ0C@1224,2829S@191028,2TSBI@28211,COG0702@1,COG0702@2	NA|NA|NA	GM	DoxX-like family
OL67_000511	999611.KI421504_gene3830	1.9e-70	271.9	Leisingera													Bacteria	1RDUE@1224,2820A@191028,2U7HT@28211,COG5528@1,COG5528@2	NA|NA|NA	S	Predicted integral membrane protein (DUF2269)
OL67_000512	1423144.Gal_02935	0.0	1925.6	Phaeobacter	ileS	GO:0003674,GO:0003824,GO:0004812,GO:0004822,GO:0005488,GO:0005575,GO:0005622,GO:0005623,GO:0005737,GO:0005829,GO:0006082,GO:0006139,GO:0006399,GO:0006412,GO:0006418,GO:0006428,GO:0006518,GO:0006520,GO:0006725,GO:0006807,GO:0008150,GO:0008152,GO:0008270,GO:0009058,GO:0009059,GO:0009987,GO:0010467,GO:0016070,GO:0016874,GO:0016875,GO:0019538,GO:0019752,GO:0034641,GO:0034645,GO:0034660,GO:0043038,GO:…	6.1.1.5	ko:K01870	ko00970,map00970	M00359,M00360	R03656	RC00055,RC00523	ko00000,ko00001,ko00002,ko01000,ko01007,ko03016			iG2583_1286.G2583_0027,iPC815.YPO0475	Bacteria	1MVBQ@1224,2TR3N@28211,34ENC@302485,COG0060@1,COG0060@2	NA|NA|NA	J	amino acids such as valine, to avoid such errors it has two additional distinct tRNA(Ile)-dependent editing activities. One activity is designated as 'pretransfer' editing and involves the hydrolysis of activated Val-AMP. The other activity is designated 'posttransfer' editing and involves deacylation of mischarged Val-tRNA(Ile)
OL67_000513	1423144.Gal_02934	6.9e-51	206.5	Phaeobacter													Bacteria	1P4AT@1224,28UGM@1,2UYXB@28211,2ZGMG@2,34GJ3@302485	NA|NA|NA
OL67_000514	1423144.Gal_02933	1.9e-78	298.5	Phaeobacter	ogt		2.1.1.63	ko:K00567,ko:K10778					ko00000,ko01000,ko03000,ko03400				Bacteria	1N2YQ@1224,2VEUJ@28211,34FHX@302485,COG0350@1,COG0350@2	NA|NA|NA	L	Involved in the cellular defense against the biological effects of O6-methylguanine (O6-MeG) and O4-methylthymine (O4-MeT) in DNA. Repairs the methylated nucleobase in DNA by stoichiometrically transferring the methyl group to a cysteine residue in the enzyme. This is a suicide reaction the enzyme is irreversibly inactivated
OL67_000515	391619.PGA1_c05740	4.8e-128	463.8	Phaeobacter	pcs	GO:0003674,GO:0003824,GO:0005488,GO:0005515,GO:0006629,GO:0006644,GO:0006793,GO:0006796,GO:0008150,GO:0008152,GO:0008610,GO:0008654,GO:0009058,GO:0009987,GO:0016740,GO:0016772,GO:0016780,GO:0019637,GO:0042802,GO:0044237,GO:0044238,GO:0044249,GO:0044255,GO:0050520,GO:0071704,GO:0090407,GO:1901576	2.7.8.24,2.7.8.8	ko:K01004,ko:K17103	ko00260,ko00564,ko01100,ko01110,map00260,map00564,map01100,map01110	M00093	R01800,R05794	RC00002,RC00017,RC02795	ko00000,ko00001,ko00002,ko01000				Bacteria	1NGCJ@1224,2TS1K@28211,34EUX@302485,COG1183@1,COG1183@2	NA|NA|NA	I	Condenses choline with CDP-diglyceride to produce phosphatidylcholine and CMP
OL67_000516	391619.PGA1_c05750	1.4e-48	198.7	Phaeobacter													Bacteria	1P0V0@1224,2FH6P@1,2UVEN@28211,34914@2,34GHU@302485	NA|NA|NA
OL67_000517	1423144.Gal_02930	9.2e-167	592.8	Phaeobacter	xerC			ko:K03733,ko:K04763					ko00000,ko03036				Bacteria	1QU6A@1224,2TS7W@28211,34F71@302485,COG4974@1,COG4974@2	NA|NA|NA	L	Phage integrase, N-terminal SAM-like domain
OL67_000518	391619.PGA1_c05770	1.1e-126	459.5	Phaeobacter	yigA			ko:K09921					ko00000				Bacteria	1NEKF@1224,2TV4V@28211,34ECD@302485,COG3159@1,COG3159@2	NA|NA|NA	S	Protein of unknown function, DUF484
OL67_000519	1423144.Gal_02928	5.2e-116	423.7	Phaeobacter	tal	GO:0003674,GO:0003824,GO:0006002,GO:0006793,GO:0006796,GO:0008150,GO:0008152,GO:0009987,GO:0016829,GO:0016830,GO:0016832,GO:0019637,GO:0044237,GO:0071704,GO:1901135	2.2.1.2	ko:K00616	ko00030,ko01100,ko01110,ko01120,ko01130,ko01200,ko01230,map00030,map01100,map01110,map01120,map01130,map01200,map01230	M00004,M00007	R01827	RC00439,RC00604	ko00000,ko00001,ko00002,ko01000				Bacteria	1MWQ8@1224,2TQJB@28211,34DVK@302485,COG0176@1,COG0176@2	NA|NA|NA	G	Transaldolase is important for the balance of metabolites in the pentose-phosphate pathway
OL67_000520	391619.PGA1_c05790	0.0	1417.1	Phaeobacter	priA	GO:0003674,GO:0003678,GO:0003824,GO:0004003,GO:0004386,GO:0006139,GO:0006259,GO:0006260,GO:0006261,GO:0006268,GO:0006270,GO:0006276,GO:0006281,GO:0006302,GO:0006310,GO:0006725,GO:0006807,GO:0006950,GO:0006974,GO:0006996,GO:0008026,GO:0008094,GO:0008150,GO:0008152,GO:0009058,GO:0009059,GO:0009314,GO:0009628,GO:0009987,GO:0010212,GO:0010332,GO:0016043,GO:0016462,GO:0016787,GO:0016817,GO:0016818,GO:…		ko:K04066	ko03440,map03440				ko00000,ko00001,ko01000,ko03400				Bacteria	1MUUZ@1224,2TQTQ@28211,34F11@302485,COG1198@1,COG1198@2	NA|NA|NA	L	Involved in the restart of stalled replication forks. Recognizes and binds the arrested nascent DNA chain at stalled replication forks. It can open the DNA duplex, via its helicase activity, and promote assembly of the primosome and loading of the major replicative helicase DnaB onto DNA
OL67_000521	1423144.Gal_02926	2.1e-183	648.3	Phaeobacter	yeeE	GO:0005575,GO:0005623,GO:0005886,GO:0016020,GO:0044464,GO:0071944		ko:K07112					ko00000				Bacteria	1MWWP@1224,2TQW4@28211,34G5B@302485,COG2391@1,COG2391@2	NA|NA|NA	S	Sulphur transport
OL67_000522	1423144.Gal_02925	3e-221	774.2	Phaeobacter	XK27_00055			ko:K03449					ko00000,ko02000	2.A.1.17			Bacteria	1QV77@1224,2TT90@28211,34F5A@302485,COG2807@1,COG2807@2	NA|NA|NA	P	Major Facilitator Superfamily
OL67_000523	1423144.Gal_02924	1.3e-159	568.9	Phaeobacter	prmA			ko:K02687					ko00000,ko01000,ko03009				Bacteria	1MUPC@1224,2TTP3@28211,34EKR@302485,COG2264@1,COG2264@2	NA|NA|NA	J	Ribosomal protein L11 methyltransferase
OL67_000524	1423144.Gal_02923	1.3e-54	218.8	Phaeobacter													Bacteria	1N8Z0@1224,2EACX@1,2UFXD@28211,334GT@2,34FVH@302485	NA|NA|NA
OL67_000525	1423144.Gal_02922	2e-32	144.4	Phaeobacter													Bacteria	1NHHX@1224,2UJ9Y@28211,34FYK@302485,COG5457@1,COG5457@2	NA|NA|NA	S	Domain of unknown function (DUF1127)
OL67_000526	439497.RR11_1911	1.7e-87	328.6	Ruegeria	ruvC	GO:0000725,GO:0003674,GO:0003824,GO:0004518,GO:0004519,GO:0004520,GO:0004536,GO:0005575,GO:0005622,GO:0005623,GO:0006139,GO:0006259,GO:0006260,GO:0006261,GO:0006281,GO:0006310,GO:0006725,GO:0006807,GO:0006950,GO:0006974,GO:0007154,GO:0008150,GO:0008152,GO:0008821,GO:0009058,GO:0009059,GO:0009432,GO:0009605,GO:0009987,GO:0009991,GO:0016787,GO:0016788,GO:0016889,GO:0016894,GO:0031297,GO:0031668,GO:…	3.1.22.4	ko:K01159	ko03440,map03440				ko00000,ko00001,ko01000,ko03400				Bacteria	1MUJI@1224,2U70Z@28211,4NBER@97050,COG0817@1,COG0817@2	NA|NA|NA	L	Nuclease that resolves Holliday junction intermediates in genetic recombination. Cleaves the cruciform structure in supercoiled DNA by nicking to strands with the same polarity at sites symmetrically opposed at the junction in the homologous arms and leaves a 5'-terminal phosphate and a 3'-terminal hydroxyl group
OL67_000527	391619.PGA1_c05860	1.6e-104	385.6	Phaeobacter	ruvA	GO:0000217,GO:0000400,GO:0000724,GO:0000725,GO:0003674,GO:0003676,GO:0003677,GO:0003678,GO:0003824,GO:0004386,GO:0005488,GO:0005515,GO:0005575,GO:0005622,GO:0005623,GO:0005886,GO:0006139,GO:0006259,GO:0006281,GO:0006302,GO:0006310,GO:0006725,GO:0006807,GO:0006950,GO:0006974,GO:0006996,GO:0007154,GO:0008150,GO:0008152,GO:0009314,GO:0009378,GO:0009379,GO:0009432,GO:0009605,GO:0009628,GO:0009987,GO:…	3.6.4.12	ko:K03550	ko03440,map03440				ko00000,ko00001,ko01000,ko03400				Bacteria	1MWJR@1224,2TSKM@28211,34F5S@302485,COG0632@1,COG0632@2	NA|NA|NA	L	The RuvA-RuvB complex in the presence of ATP renatures cruciform structure in supercoiled DNA with palindromic sequence, indicating that it may promote strand exchange reactions in homologous recombination. RuvAB is a helicase that mediates the Holliday junction migration by localized denaturation and reannealing. RuvA stimulates, in the presence of DNA, the weak ATPase activity of RuvB
OL67_000529	391619.PGA1_c05870	2.3e-190	671.4	Phaeobacter	ruvB		3.6.4.12	ko:K03551	ko03440,map03440				ko00000,ko00001,ko01000,ko03400				Bacteria	1MU38@1224,2TQNG@28211,34F1S@302485,COG2255@1,COG2255@2	NA|NA|NA	L	The RuvA-RuvB complex in the presence of ATP renatures cruciform structure in supercoiled DNA with palindromic sequence, indicating that it may promote strand exchange reactions in homologous recombination. RuvAB is a helicase that mediates the Holliday junction migration by localized denaturation and reannealing
OL67_000530	1423144.Gal_02917	5.8e-115	420.2	Phaeobacter													Bacteria	1MXFP@1224,28JKE@1,2TRWA@28211,2Z9D8@2,34EWS@302485	NA|NA|NA
OL67_000531	1423144.Gal_02916	3.2e-65	254.2	Phaeobacter	ybgC		1.1.1.108	ko:K07107,ko:K17735					ko00000,ko01000				Bacteria	1MZH6@1224,2UBYM@28211,34FSB@302485,COG0824@1,COG0824@2	NA|NA|NA	S	Thioesterase-like superfamily
OL67_000532	391619.PGA1_c05900	6.9e-119	433.3	Phaeobacter	tolQ	GO:0005575,GO:0005623,GO:0005886,GO:0005887,GO:0006810,GO:0008104,GO:0008150,GO:0015031,GO:0015833,GO:0016020,GO:0016021,GO:0017038,GO:0031224,GO:0031226,GO:0033036,GO:0042886,GO:0044425,GO:0044459,GO:0044464,GO:0045184,GO:0051179,GO:0051234,GO:0071702,GO:0071705,GO:0071944		ko:K03562	ko01120,map01120				ko00000,ko02000	1.A.30.2.2			Bacteria	1NCWW@1224,2TQXQ@28211,34E3D@302485,COG0811@1,COG0811@2	NA|NA|NA	U	MotA/TolQ/ExbB proton channel family
OL67_000533	1423144.Gal_02914	2.7e-69	268.1	Phaeobacter	tolR			ko:K03559,ko:K03560					ko00000,ko02000	1.A.30.2.1,1.A.30.2.2			Bacteria	1MZ6M@1224,2UA46@28211,34FFX@302485,COG0848@1,COG0848@2	NA|NA|NA	U	Biopolymer transport protein ExbD/TolR
OL67_000534	1423144.Gal_02913	1.3e-80	307.0	Phaeobacter	tolA		4.2.1.1	ko:K01674,ko:K03646	ko00910,map00910		R00132,R10092	RC02807	ko00000,ko00001,ko01000,ko02000	2.C.1.2			Bacteria	1PZDQ@1224,2U2MW@28211,34EHR@302485,COG3266@1,COG3266@2	NA|NA|NA	S	Cell division and transport-associated protein TolA
OL67_000535	1423144.Gal_02912	2.7e-151	542.0	Phaeobacter	tolB	GO:0003674,GO:0005215,GO:0005488,GO:0005515,GO:0005575,GO:0005623,GO:0006810,GO:0008104,GO:0008150,GO:0009719,GO:0009987,GO:0010033,GO:0010243,GO:0015031,GO:0015833,GO:0015893,GO:0017038,GO:0019534,GO:0019904,GO:0022857,GO:0030288,GO:0030313,GO:0031975,GO:0032153,GO:0032991,GO:0033036,GO:0042221,GO:0042493,GO:0042597,GO:0042886,GO:0042891,GO:0043213,GO:0044464,GO:0044877,GO:0045184,GO:0046677,GO:…		ko:K03641					ko00000,ko02000	2.C.1.2			Bacteria	1MV09@1224,2TR03@28211,34EW0@302485,COG0823@1,COG0823@2	NA|NA|NA	U	Involved in the TonB-independent uptake of proteins
OL67_000536	1423144.Gal_02911	3.2e-81	307.8	Phaeobacter	pal			ko:K03640					ko00000,ko02000	2.C.1.2			Bacteria	1MZTV@1224,2U758@28211,34E7H@302485,COG2885@1,COG2885@2	NA|NA|NA	M	OmpA family
OL67_000537	1423144.Gal_02910	9.2e-142	509.6	Phaeobacter	cpoB												Bacteria	1MUSV@1224,2U6ZQ@28211,34E2F@302485,COG1729@1,COG1729@2	NA|NA|NA	D	Mediates coordination of peptidoglycan synthesis and outer membrane constriction during cell division
OL67_000538	1423144.Gal_02909	7.8e-216	756.1	Phaeobacter	tilS		6.3.4.19	ko:K04075			R09597	RC02633,RC02634	ko00000,ko01000,ko03016				Bacteria	1MU85@1224,2TRK1@28211,34F02@302485,COG0037@1,COG0037@2	NA|NA|NA	D	Ligates lysine onto the cytidine present at position 34 of the AUA codon-specific tRNA(Ile) that contains the anticodon CAU, in an ATP-dependent manner. Cytidine is converted to lysidine, thus changing the amino acid specificity of the tRNA from methionine to isoleucine
OL67_000539	391619.PGA1_c05970	0.0	1242.6	Phaeobacter	ftsH	GO:0003674,GO:0003824,GO:0004176,GO:0005488,GO:0005515,GO:0005575,GO:0005622,GO:0005623,GO:0005737,GO:0005829,GO:0005886,GO:0006508,GO:0006807,GO:0006950,GO:0006979,GO:0008150,GO:0008152,GO:0008233,GO:0008237,GO:0009056,GO:0009057,GO:0010468,GO:0016020,GO:0016462,GO:0016787,GO:0016817,GO:0016818,GO:0016887,GO:0017111,GO:0019222,GO:0019538,GO:0030163,GO:0040007,GO:0042623,GO:0042802,GO:0043170,GO:…		ko:K03798		M00742			ko00000,ko00002,ko01000,ko01002,ko03110				Bacteria	1MU6J@1224,2TSYQ@28211,34ETX@302485,COG0465@1,COG0465@2	NA|NA|NA	O	Acts as a processive, ATP-dependent zinc metallopeptidase for both cytoplasmic and membrane proteins. Plays a role in the quality control of integral membrane proteins
OL67_000540	391619.PGA1_c05980	2.8e-105	387.9	Phaeobacter	yuaD												Bacteria	1RAAN@1224,28NII@1,2U5W9@28211,2ZBJY@2,34ECH@302485	NA|NA|NA	S	MOSC domain protein
OL67_000541	1423144.Gal_02906	0.0	1112.8	Phaeobacter	fhs	GO:0000096,GO:0000097,GO:0000105,GO:0003674,GO:0003824,GO:0004329,GO:0004477,GO:0004488,GO:0005575,GO:0005622,GO:0005623,GO:0005737,GO:0006082,GO:0006139,GO:0006144,GO:0006520,GO:0006547,GO:0006555,GO:0006575,GO:0006725,GO:0006730,GO:0006732,GO:0006760,GO:0006766,GO:0006767,GO:0006790,GO:0006807,GO:0008150,GO:0008152,GO:0008652,GO:0009058,GO:0009066,GO:0009067,GO:0009086,GO:0009108,GO:0009110,GO:…	1.5.1.5,3.5.4.9,6.3.4.3	ko:K00288,ko:K01938	ko00670,ko00720,ko01100,ko01120,ko01200,map00670,map00720,map01100,map01120,map01200	M00140,M00141,M00377	R00943,R01220,R01655	RC00026,RC00111,RC00202,RC00578	ko00000,ko00001,ko00002,ko01000,ko04147				Bacteria	1MUR8@1224,2TRMM@28211,34F6J@302485,COG2759@1,COG2759@2	NA|NA|NA	F	Formate--tetrahydrofolate ligase
OL67_000542	391619.PGA1_c06000	1.5e-41	175.3	Phaeobacter	pchB		4.2.99.21,5.4.99.5	ko:K04092,ko:K04782	ko00400,ko01053,ko01100,ko01110,ko01130,ko01230,map00400,map01053,map01100,map01110,map01130,map01230	M00024,M00025	R01715,R06602	RC01549,RC02148,RC03116	ko00000,ko00001,ko00002,ko01000				Bacteria	1NEMH@1224,2UGZQ@28211,34FT3@302485,COG1605@1,COG1605@2	NA|NA|NA	E	Chorismate mutase type II
OL67_000543	1423144.Gal_02904	9.8e-166	589.3	Phaeobacter	folD	GO:0003674,GO:0003824,GO:0004477,GO:0004488,GO:0005575,GO:0005622,GO:0005623,GO:0005737,GO:0005829,GO:0006730,GO:0008150,GO:0008152,GO:0009987,GO:0016491,GO:0016645,GO:0016646,GO:0016787,GO:0016810,GO:0016814,GO:0019238,GO:0044237,GO:0044281,GO:0044424,GO:0044444,GO:0044464,GO:0055114	1.5.1.5,3.5.4.9	ko:K01491	ko00670,ko00720,ko01100,ko01120,ko01200,map00670,map00720,map01100,map01120,map01200	M00140,M00377	R01220,R01655	RC00202,RC00578	ko00000,ko00001,ko00002,ko01000				Bacteria	1MWU4@1224,2TRZZ@28211,34ENT@302485,COG0190@1,COG0190@2	NA|NA|NA	F	Catalyzes the oxidation of 5,10- methylenetetrahydrofolate to 5,10-methenyltetrahydrofolate and then the hydrolysis of 5,10-methenyltetrahydrofolate to 10- formyltetrahydrofolate
OL67_000544	1423144.Gal_02903	3.5e-62	244.2	Phaeobacter													Bacteria	1RGVD@1224,2U9MH@28211,34FK0@302485,COG2050@1,COG2050@2	NA|NA|NA	Q	Thioesterase superfamily
OL67_000545	391619.PGA1_c06030	5.2e-111	407.1	Phaeobacter	MA20_22045			ko:K06953					ko00000				Bacteria	1RC5G@1224,2TU2T@28211,34EYX@302485,COG1407@1,COG1407@2	NA|NA|NA	S	Calcineurin-like phosphoesterase
OL67_000546	391619.PGA1_c06040	0.0	1531.9	Phaeobacter	lhr			ko:K03724					ko00000,ko01000,ko03400				Bacteria	1MUSW@1224,2TR7V@28211,34E1T@302485,COG1201@1,COG1201@2	NA|NA|NA	L	DEAD/H associated
OL67_000547	391619.PGA1_c06050	6.7e-248	862.8	Phaeobacter													Bacteria	1MXFG@1224,2TTA9@28211,34EGB@302485,COG0464@1,COG0464@2	NA|NA|NA	O	ATPase with chaperone activity
OL67_000548	391619.PGA1_c06060	1.7e-90	338.6	Phaeobacter			3.4.23.43	ko:K02278					ko00000,ko01000,ko02035,ko02044				Bacteria	1RDMM@1224,2U7NB@28211,34FHA@302485,COG4960@1,COG4960@2	NA|NA|NA	OU	Type IV leader peptidase family
OL67_000549	1423144.Gal_02898	1.5e-152	545.4	Phaeobacter													Bacteria	1MUW4@1224,2TRAE@28211,34DWX@302485,COG0457@1,COG0457@2	NA|NA|NA	S	COG0457 FOG TPR repeat
OL67_000550	391619.PGA1_c06080	1.6e-100	372.1	Phaeobacter													Bacteria	1RFAH@1224,2U7KD@28211,34FI0@302485,COG0457@1,COG0457@2	NA|NA|NA	S	Tetratricopeptide repeat
OL67_000551	391619.PGA1_c06090	3.4e-172	610.9	Phaeobacter				ko:K12511					ko00000,ko02044				Bacteria	1MWAZ@1224,2TSFA@28211,34ERP@302485,COG2064@1,COG2064@2	NA|NA|NA	NU	Type II secretion system (T2SS), protein F
OL67_000552	1423144.Gal_02895	9.2e-170	602.8	Phaeobacter				ko:K12510					ko00000,ko02044				Bacteria	1MUXK@1224,2TRBI@28211,34EMU@302485,COG4965@1,COG4965@2	NA|NA|NA	U	Type II secretion system (T2SS), protein F
OL67_000553	391619.PGA1_c06110	1.6e-247	861.7	Phaeobacter	cpaF			ko:K02283					ko00000,ko02035,ko02044				Bacteria	1R7EN@1224,2TRNT@28211,34E2M@302485,COG4962@1,COG4962@2	NA|NA|NA	U	Type II/IV secretion system protein
OL67_000554	391619.PGA1_c06120	8.3e-224	782.7	Phaeobacter	cpaE1			ko:K02282					ko00000,ko02035,ko02044				Bacteria	1MWNY@1224,2TUDS@28211,34F7G@302485,COG4963@1,COG4963@2	NA|NA|NA	U	Cellulose biosynthesis protein BcsQ
OL67_000555	1423144.Gal_02892	5.3e-110	403.7	Phaeobacter	mopB			ko:K03286					ko00000,ko02000	1.B.6			Bacteria	1RAB7@1224,2U68U@28211,34DVJ@302485,COG2885@1,COG2885@2	NA|NA|NA	M	OmpA family
OL67_000556	391619.PGA1_c06140	2e-253	881.3	Phaeobacter	cpaC			ko:K02280					ko00000,ko02035,ko02044				Bacteria	1MV8G@1224,2TRNN@28211,34E8U@302485,COG4964@1,COG4964@2	NA|NA|NA	U	Pilus formation protein N terminal region
OL67_000557	1423144.Gal_02890	7.4e-155	553.1	Phaeobacter	cpaB			ko:K02279					ko00000,ko02035,ko02044				Bacteria	1MW75@1224,2TTPE@28211,34EEA@302485,COG3745@1,COG3745@2	NA|NA|NA	U	SAF
OL67_000558	1423144.Gal_02889	8.9e-23	112.1	Phaeobacter													Bacteria	1PRKD@1224,2ADBG@1,2V3VF@28211,3130X@2,34GJT@302485	NA|NA|NA
OL67_000559	1423144.Gal_02888	1.9e-23	114.4	Phaeobacter													Bacteria	1N9UW@1224,2DQ6C@1,2UGFA@28211,334Y9@2,34FY1@302485	NA|NA|NA
OL67_000560	1423144.Gal_02887	1.2e-153	549.3	Phaeobacter	slt_1												Bacteria	1MZ4X@1224,2TQTD@28211,34DRQ@302485,COG0741@1,COG0741@2	NA|NA|NA	M	Transglycosylase SLT domain
OL67_000561	1423144.Gal_02886	3.8e-74	284.3	Phaeobacter													Bacteria	1NURG@1224,2F1HI@1,2URIP@28211,33UI1@2,34FKA@302485	NA|NA|NA
OL67_000562	391619.PGA1_c06200	2.6e-112	411.4	Phaeobacter	scoB		2.8.3.5	ko:K01027,ko:K01029	ko00072,ko00280,ko00650,map00072,map00280,map00650		R00410	RC00014	ko00000,ko00001,ko01000				Bacteria	1RA4V@1224,2TQS5@28211,34E8P@302485,COG2057@1,COG2057@2	NA|NA|NA	I	Coenzyme A transferase
OL67_000563	1423144.Gal_02884	4.3e-132	477.2	Phaeobacter	scoA		2.8.3.5	ko:K01027,ko:K01028	ko00072,ko00280,ko00650,map00072,map00280,map00650		R00410	RC00014	ko00000,ko00001,ko01000				Bacteria	1MVEI@1224,2TTE6@28211,34F55@302485,COG1788@1,COG1788@2	NA|NA|NA	I	Coenzyme A transferase
OL67_000564	1423144.Gal_02883	0.0	1689.5	Phaeobacter	topA	GO:0000287,GO:0003674,GO:0003824,GO:0003916,GO:0003917,GO:0005488,GO:0005575,GO:0005618,GO:0005622,GO:0005623,GO:0005737,GO:0005829,GO:0005886,GO:0008150,GO:0009892,GO:0010605,GO:0016020,GO:0016853,GO:0019219,GO:0019222,GO:0030312,GO:0031323,GO:0031324,GO:0032069,GO:0032074,GO:0040007,GO:0043086,GO:0043167,GO:0043169,GO:0044092,GO:0044424,GO:0044444,GO:0044464,GO:0045934,GO:0046872,GO:0048519,GO:…	5.99.1.2	ko:K03168					ko00000,ko01000,ko03032,ko03400				Bacteria	1MUFZ@1224,2TRGN@28211,34EUY@302485,COG0550@1,COG0550@2,COG1754@1,COG1754@2	NA|NA|NA	G	Releases the supercoiling and torsional tension of DNA, which is introduced during the DNA replication and transcription, by transiently cleaving and rejoining one strand of the DNA duplex. Introduces a single-strand break via transesterification at a target site in duplex DNA. The scissile phosphodiester is attacked by the catalytic tyrosine of the enzyme, resulting in the formation of a DNA-(5'…
OL67_000565	391619.PGA1_c06230	2.4e-202	711.4	Phaeobacter	dprA			ko:K04096					ko00000				Bacteria	1MVF6@1224,2TRQE@28211,34E7Q@302485,COG0758@1,COG0758@2	NA|NA|NA	LU	DNA recombination-mediator protein A
OL67_000566	391619.PGA1_c06240	9.1e-267	925.6	Phaeobacter	tldD	GO:0005575,GO:0005622,GO:0005623,GO:0005737,GO:0005829,GO:0044424,GO:0044444,GO:0044464		ko:K03568					ko00000,ko01002				Bacteria	1MUSK@1224,2TRSR@28211,34EVI@302485,COG0312@1,COG0312@2	NA|NA|NA	S	Putative modulator of DNA gyrase
OL67_000567	391619.PGA1_c06250	2e-157	561.6	Phaeobacter	ctaC	GO:0005575,GO:0005576,GO:0005623,GO:0005886,GO:0005887,GO:0006091,GO:0006119,GO:0006139,GO:0006163,GO:0006725,GO:0006753,GO:0006793,GO:0006796,GO:0006807,GO:0008150,GO:0008152,GO:0009117,GO:0009123,GO:0009126,GO:0009141,GO:0009144,GO:0009150,GO:0009161,GO:0009167,GO:0009199,GO:0009205,GO:0009259,GO:0009319,GO:0009987,GO:0015980,GO:0016020,GO:0016021,GO:0016310,GO:0017144,GO:0019637,GO:0019693,GO:…	1.9.3.1	ko:K02275	ko00190,ko01100,map00190,map01100	M00155	R00081	RC00016	ko00000,ko00001,ko00002,ko01000	3.D.4.2,3.D.4.4,3.D.4.6			Bacteria	1MWHZ@1224,2TRK6@28211,34DXQ@302485,COG1622@1,COG1622@2	NA|NA|NA	C	Subunits I and II form the functional core of the enzyme complex. Electrons originating in cytochrome c are transferred via heme a and Cu(A) to the binuclear center formed by heme a3 and Cu(B)
OL67_000568	391619.PGA1_c06260	8.1e-171	606.3	Phaeobacter	ctaB	GO:0003674,GO:0003824,GO:0004311,GO:0004659,GO:0005575,GO:0005623,GO:0005886,GO:0006091,GO:0006725,GO:0006778,GO:0006779,GO:0006783,GO:0006807,GO:0008150,GO:0008152,GO:0009058,GO:0009987,GO:0015980,GO:0016020,GO:0016740,GO:0016765,GO:0018130,GO:0019438,GO:0033013,GO:0033014,GO:0034641,GO:0042168,GO:0042440,GO:0044237,GO:0044249,GO:0044271,GO:0044464,GO:0045333,GO:0046148,GO:0046483,GO:0051186,GO:…	2.5.1.141	ko:K02257	ko00190,ko00860,ko01100,ko01110,ko04714,map00190,map00860,map01100,map01110,map04714	M00154	R07411	RC01786	ko00000,ko00001,ko00002,ko01000,ko01006,ko03029				Bacteria	1MW3S@1224,2TRD8@28211,34F8X@302485,COG0109@1,COG0109@2	NA|NA|NA	O	Converts heme B (protoheme IX) to heme O by substitution of the vinyl group on carbon 2 of heme B porphyrin ring with a hydroxyethyl farnesyl side group
OL67_000569	1423144.Gal_02878	1.4e-23	114.8	Phaeobacter													Bacteria	1NHGF@1224,2EFUR@1,2UJKN@28211,339KW@2,34FWJ@302485	NA|NA|NA	S	Cytochrome C oxidase assembly protein
OL67_000570	391619.PGA1_c06280	1e-107	396.0	Phaeobacter	ctaG	GO:0008150,GO:0008535,GO:0009987,GO:0016043,GO:0017004,GO:0022607,GO:0034622,GO:0043933,GO:0044085,GO:0065003,GO:0071840		ko:K02258	ko00190,ko01100,ko04714,map00190,map01100,map04714	M00154			ko00000,ko00001,ko00002,ko03029	3.D.4.8			Bacteria	1RDTU@1224,2U6ZT@28211,34DTG@302485,COG3175@1,COG3175@2	NA|NA|NA	O	Exerts its effect at some terminal stage of cytochrome c oxidase synthesis, probably by being involved in the insertion of the copper B into subunit I
OL67_000571	391619.PGA1_c06290	2.3e-158	564.7	Phaeobacter	ctaE	GO:0005575,GO:0005623,GO:0005886,GO:0008150,GO:0016020,GO:0040007,GO:0044464,GO:0071944	1.9.3.1	ko:K02276	ko00190,ko01100,map00190,map01100	M00155	R00081	RC00016	ko00000,ko00001,ko00002,ko01000	3.D.4.4,3.D.4.6		iJN678.ctaE	Bacteria	1MUCK@1224,2TQWA@28211,34E05@302485,COG1845@1,COG1845@2	NA|NA|NA	C	Cytochrome c oxidase subunit III
OL67_000572	391619.PGA1_c06300	7e-116	423.3	Phaeobacter	surf-1			ko:K14998					ko00000,ko03029	3.D.4.8			Bacteria	1MWWG@1224,2U0N5@28211,34EDM@302485,COG3346@1,COG3346@2	NA|NA|NA	S	SURF1 family
OL67_000573	391619.PGA1_c06310	7.6e-258	896.0	Phaeobacter	thrC		4.2.3.1	ko:K01733	ko00260,ko00750,ko01100,ko01110,ko01120,ko01230,map00260,map00750,map01100,map01110,map01120,map01230	M00018	R01466,R05086	RC00017,RC00526	ko00000,ko00001,ko00002,ko01000				Bacteria	1MUWQ@1224,2TT0D@28211,34ETM@302485,COG0498@1,COG0498@2	NA|NA|NA	E	Threonine synthase N terminus
OL67_000574	1423144.Gal_02873	3.4e-222	777.3	Phaeobacter	pepR	GO:0005575,GO:0005623,GO:0005886,GO:0016020,GO:0044464,GO:0071944											Bacteria	1MVST@1224,2TR39@28211,34F4F@302485,COG0612@1,COG0612@2	NA|NA|NA	S	Insulinase (Peptidase family M16)
OL67_000575	1423144.Gal_02872	2.5e-109	401.4	Phaeobacter	rimJ		2.3.1.128	ko:K03790					ko00000,ko01000,ko03009				Bacteria	1MVG4@1224,2TUIK@28211,34EE7@302485,COG1670@1,COG1670@2	NA|NA|NA	J	Acetyltransferase (GNAT) domain
OL67_000576	1423144.Gal_02871	1.3e-255	888.6	Phaeobacter													Bacteria	1MU6Y@1224,2TRYI@28211,34E84@302485,COG0277@1,COG0277@2	NA|NA|NA	C	FAD linked oxidases, C-terminal domain
OL67_000577	391619.PGA1_c06350	2.9e-213	747.7	Phaeobacter													Bacteria	1MX2P@1224,2TWIP@28211,34GCM@302485,COG0477@1,COG2814@2	NA|NA|NA	EGP	Uncharacterised MFS-type transporter YbfB
OL67_000578	391619.PGA1_c06360	1e-65	256.1	Phaeobacter													Bacteria	1RD06@1224,2U7H5@28211,34FPH@302485,COG2335@1,COG2335@2	NA|NA|NA	M	Four repeated domains in the Fasciclin I family of proteins, present in many other contexts.
OL67_000579	391619.PGA1_c06370	7.6e-97	359.8	Phaeobacter	apt		2.4.2.7	ko:K00759	ko00230,ko01100,map00230,map01100		R00190,R01229,R04378	RC00063	ko00000,ko00001,ko01000,ko04147				Bacteria	1MVZ6@1224,2TV7J@28211,34E6H@302485,COG0503@1,COG0503@2	NA|NA|NA	F	Catalyzes a salvage reaction resulting in the formation of AMP, that is energically less costly than de novo synthesis
OL67_000580	1423144.Gal_02867	1.1e-158	565.8	Phaeobacter	mtnP		2.4.2.28	ko:K00772	ko00270,ko01100,map00270,map01100	M00034	R01402	RC00063,RC02819	ko00000,ko00001,ko00002,ko01000				Bacteria	1MUWW@1224,2TSN3@28211,34ES3@302485,COG0005@1,COG0005@2	NA|NA|NA	F	Catalyzes the reversible phosphorylation of S-methyl-5'- thioadenosine (MTA) to adenine and 5-methylthioribose-1-phosphate. Involved in the breakdown of MTA, a major by-product of polyamine biosynthesis. Responsible for the first step in the methionine salvage pathway after MTA has been generated from S- adenosylmethionine. Has broad substrate specificity with 6- aminopurine nucleosides as prefer…
OL67_000581	644076.SCH4B_1728	4e-36	158.3	Alphaproteobacteria													Bacteria	1N97M@1224,2UF88@28211,COG2932@1,COG2932@2	NA|NA|NA	K	transcriptional regulator
OL67_000582	644076.SCH4B_1727	2.6e-10	71.2	Alphaproteobacteria													Bacteria	1NKXF@1224,2ER60@1,2UJU8@28211,33IRJ@2	NA|NA|NA
OL67_000587	316056.RPC_1565	6e-79	302.4	Bradyrhizobiaceae				ko:K07497					ko00000				Bacteria	1R5QC@1224,2U3IY@28211,3K3C9@41294,COG2801@1,COG2801@2	NA|NA|NA	L	Transposase and inactivated derivatives
OL67_000588	1265502.KB905957_gene170	1.9e-26	126.3	Bacteria													Bacteria	2F1B0@1,33UBY@2	NA|NA|NA	S	AAA domain
OL67_000589	1449351.RISW2_21875	8.8e-49	199.9	Alphaproteobacteria													Bacteria	1N6Q0@1224,2UKI2@28211,COG1917@1,COG1917@2	NA|NA|NA	S	Cupin 2, conserved barrel domain protein
OL67_000590	265072.Mfla_2721	3.2e-51	208.4	Betaproteobacteria													Bacteria	1R5ME@1224,28NH3@1,2VQSI@28216,2ZBJ1@2	NA|NA|NA	S	Protein of unknown function (DUF3164)
OL67_000591	1510531.JQJJ01000011_gene2915	3.1e-14	84.3	Bacteria	hup			ko:K03530					ko00000,ko03032,ko03036,ko03400				Bacteria	COG0776@1,COG0776@2	NA|NA|NA	L	regulation of translation
OL67_000594	1121439.dsat_1921	1.1e-09	70.1	Proteobacteria													Bacteria	1PBRF@1224,2DF8W@1,2ZQYJ@2	NA|NA|NA	S	Protein of unknown function (DUF1018)
OL67_000597	999550.KI421507_gene1410	3.7e-09	67.8	Alphaproteobacteria													Bacteria	1NHGU@1224,2EPYH@1,2UKNX@28211,33HJ2@2	NA|NA|NA
OL67_000599	1423144.Gal_02234	2e-18	98.2	Alphaproteobacteria													Bacteria	1NPI4@1224,2EMA3@1,2UNEC@28211,33EZ4@2	NA|NA|NA
OL67_000600	880073.Calab_1462	9.1e-26	124.4	unclassified Bacteria													Bacteria	2EREN@1,2NRBT@2323,33J06@2	NA|NA|NA	S	Evidence 5 No homology to any previously reported sequences
OL67_000602	757424.Hsero_0231	7.4e-10	70.5	Oxalobacteraceae													Bacteria	1PX9K@1224,2A71T@1,2WCRW@28216,30VX5@2,4784B@75682	NA|NA|NA	S	Protein of unknown function (DUF1353)
OL67_000603	292414.TM1040_1603	4.5e-54	217.2	Alphaproteobacteria													Bacteria	1N2K7@1224,2E0C5@1,2UCAC@28211,32VZ7@2	NA|NA|NA
OL67_000604	314265.R2601_22771	4e-73	281.6	Alphaproteobacteria			3.2.1.17	ko:K01185					ko00000,ko01000				Bacteria	1MZJD@1224,2U8JK@28211,COG3772@1,COG3772@2	NA|NA|NA	G	lysozyme
OL67_000605	1158146.KB907128_gene1914	7.6e-08	64.3	Gammaproteobacteria													Bacteria	1MVXW@1224,1SEFX@1236,COG3926@1,COG3926@2	NA|NA|NA	S	Predicted Peptidoglycan domain
OL67_000607	1242969.ATCC51562_1117	6.2e-84	318.5	Epsilonproteobacteria	gp28			ko:K06909					ko00000				Bacteria	1N2KG@1224,2YMYZ@29547,42QD9@68525,COG4373@1,COG4373@2	NA|NA|NA	S	Terminase RNaseH-like domain
OL67_000608	553220.CAMGR0001_1667	3.7e-33	149.4	Epsilonproteobacteria				ko:K15125	ko05133,map05133				ko00000,ko00001,ko00536				Bacteria	1QZCP@1224,2YNI1@29547,43CHV@68525,COG4695@1,COG4695@2	NA|NA|NA	S	Phage portal protein
OL67_000609	880073.Calab_1460	3.9e-32	145.6	Bacteria	yqbD		2.1.1.72	ko:K06223,ko:K15125	ko03430,ko05133,map03430,map05133				ko00000,ko00001,ko00536,ko01000,ko02048,ko03032,ko03400				Bacteria	COG0338@1,COG0338@2	NA|NA|NA	L	D12 class N6 adenine-specific DNA methyltransferase
OL67_000610	553220.CAMGR0001_1665	2.1e-41	176.4	Epsilonproteobacteria													Bacteria	1NDG4@1224,2YP0N@29547,42QZM@68525,COG3740@1,COG3740@2	NA|NA|NA	S	Phage prohead protease, HK97 family
OL67_000613	29486.NJ56_09230	2.5e-12	78.6	Yersinia													Bacteria	1N2WK@1224,1RRER@1236,41F3M@629,COG4540@1,COG4540@2	NA|NA|NA	S	Baseplate assembly protein V
OL67_000614	225937.HP15_664	3.5e-26	124.4	Gammaproteobacteria	gp25			ko:K06903					ko00000				Bacteria	1N7WS@1224,1SCD1@1236,COG3628@1,COG3628@2	NA|NA|NA	S	Baseplate assembly protein
OL67_000615	391589.RGAI101_3170	3.5e-83	315.1	Alphaproteobacteria	J												Bacteria	1MUFF@1224,2TT6I@28211,COG3948@1,COG3948@2	NA|NA|NA	S	Baseplate assembly protein
OL67_000616	391589.RGAI101_2430	9.1e-28	130.6	Alphaproteobacteria													Bacteria	1NZST@1224,2UFJS@28211,COG4385@1,COG4385@2	NA|NA|NA	S	Tail protein
OL67_000617	985054.JQEZ01000001_gene2976	5.9e-33	149.4	Ruegeria				ko:K21449					ko00000,ko02000	1.B.40.2			Bacteria	1PF03@1224,2UZBJ@28211,4NDKK@97050,COG5301@1,COG5301@2	NA|NA|NA	S	flavin reductase like domain
OL67_000619	1122201.AUAZ01000004_gene3409	5.2e-143	514.2	Gammaproteobacteria				ko:K06907					ko00000				Bacteria	1MW1V@1224,1RNUT@1236,COG3497@1,COG3497@2	NA|NA|NA	S	Tail sheath protein
OL67_000620	1121451.DESAM_10247	8e-24	117.1	Desulfovibrionales	gpFII			ko:K06908					ko00000				Bacteria	1Q8HB@1224,2MCDW@213115,2WV9U@28221,42X1T@68525,COG3498@1,COG3498@2	NA|NA|NA	S	Phage tail tube protein FII
OL67_000623	317025.Tcr_0698	5.7e-72	279.6	Proteobacteria													Bacteria	1RJTN@1224,COG5283@1,COG5283@2	NA|NA|NA	S	Phage-related minor tail protein
OL67_000624	1027273.GZ77_09220	2.2e-33	148.7	Oceanospirillales	gpU			ko:K06906					ko00000				Bacteria	1MZJ7@1224,1S3NI@1236,1XMSR@135619,COG3499@1,COG3499@2	NA|NA|NA	S	Phage P2 GpU
OL67_000625	1122201.AUAZ01000004_gene3402	5.7e-13	79.7	Bacteria													Bacteria	COG5004@1,COG5004@2	NA|NA|NA	U	Tail protein
OL67_000626	1121451.DESAM_10254	8.6e-75	287.3	Desulfovibrionales				ko:K06905					ko00000				Bacteria	1MXT8@1224,2MFYZ@213115,2WU46@28221,42U7Z@68525,COG3500@1,COG3500@2	NA|NA|NA	S	Phage late control gene D protein (GPD)
OL67_000627	1423144.Gal_02866	2.8e-144	518.8	Phaeobacter													Bacteria	1R8FI@1224,2U2G1@28211,34GGR@302485,COG3210@1,COG3210@2	NA|NA|NA	U	domain, Protein
OL67_000628	391619.PGA1_c06390	5.5e-292	1009.6	Phaeobacter	bicA			ko:K03321					ko00000,ko02000	2.A.53.3			Bacteria	1MVWV@1224,2TUH6@28211,34EDD@302485,COG0659@1,COG0659@2	NA|NA|NA	P	Sulfate permease family
OL67_000629	1423144.Gal_02864	6e-93	347.1	Phaeobacter	vatD			ko:K18234					ko00000,ko01000,ko01504				Bacteria	1MUCJ@1224,2TU30@28211,34EVK@302485,COG0110@1,COG0110@2	NA|NA|NA	S	Bacterial transferase hexapeptide (six repeats)
OL67_000630	391619.PGA1_c06410	3.6e-111	407.5	Phaeobacter													Bacteria	1MUPP@1224,2TT7S@28211,34E6Q@302485,COG1853@1,COG1853@2	NA|NA|NA	S	Flavin reductase like domain
OL67_000631	391619.PGA1_c06420	4.6e-88	330.5	Phaeobacter				ko:K03824					ko00000,ko01000				Bacteria	1RD0C@1224,2U7AS@28211,34FEP@302485,COG3153@1,COG3153@2	NA|NA|NA	S	Acetyltransferase (GNAT) domain
OL67_000632	1423144.Gal_02861	1.3e-124	452.6	Phaeobacter	lasA												Bacteria	1MY2J@1224,2CCV8@1,2TUT1@28211,2Z7KX@2,34F70@302485	NA|NA|NA	S	EcsC protein family
OL67_000633	391619.PGA1_c06440	1.1e-71	276.2	Phaeobacter													Bacteria	1MZN2@1224,2UBTA@28211,34FKQ@302485,COG5319@1,COG5319@2	NA|NA|NA	S	Protein of unknown function (DUF1178)
OL67_000634	1423144.Gal_02859	3.5e-117	427.6	Phaeobacter													Bacteria	1RHYX@1224,2TUR9@28211,34F3C@302485,COG1028@1,COG1028@2	NA|NA|NA	IQ	Enoyl-(Acyl carrier protein) reductase
OL67_000635	1423144.Gal_02858	0.0	1082.4	Phaeobacter				ko:K11749	ko02024,ko04112,map02024,map04112				ko00000,ko00001,ko01000,ko01002				Bacteria	1MV63@1224,2TU13@28211,34F18@302485,COG0265@1,COG0265@2,COG3409@1,COG3409@2	NA|NA|NA	MO	Sporulation related domain
OL67_000636	1423144.Gal_02857	5.3e-183	646.7	Phaeobacter	glyQ	GO:0003674,GO:0003824,GO:0004812,GO:0004820,GO:0005488,GO:0005515,GO:0005575,GO:0005622,GO:0005623,GO:0005737,GO:0005829,GO:0016874,GO:0016875,GO:0044424,GO:0044444,GO:0044464,GO:0046983,GO:0140098,GO:0140101	6.1.1.14	ko:K01878,ko:K14164	ko00970,map00970	M00360	R03654	RC00055,RC00523	ko00000,ko00001,ko00002,ko01000,ko01007,ko03016			iAF1260.b3560,iAF987.Gmet_2942,iJO1366.b3560,iPC815.YPO4072,iY75_1357.Y75_RS19360	Bacteria	1MVCJ@1224,2TS2N@28211,34EJZ@302485,COG0752@1,COG0752@2	NA|NA|NA	J	Glycyl-tRNA synthetase alpha subunit
OL67_000637	391619.PGA1_c06480	4.1e-95	354.0	Phaeobacter													Bacteria	1RDY4@1224,29DRF@1,2U7JC@28211,300PA@2,34FEW@302485	NA|NA|NA	S	Histidine kinase
OL67_000638	391619.PGA1_c06500	0.0	1283.9	Phaeobacter	glyS	GO:0003674,GO:0003824,GO:0004812,GO:0004820,GO:0005488,GO:0005515,GO:0005575,GO:0005622,GO:0005623,GO:0005737,GO:0005829,GO:0006082,GO:0006139,GO:0006399,GO:0006412,GO:0006418,GO:0006426,GO:0006518,GO:0006520,GO:0006725,GO:0006807,GO:0008150,GO:0008152,GO:0009058,GO:0009059,GO:0009987,GO:0010467,GO:0016070,GO:0016874,GO:0016875,GO:0019538,GO:0019752,GO:0034641,GO:0034645,GO:0034660,GO:0043038,GO:…	6.1.1.14	ko:K01879,ko:K14164	ko00970,map00970	M00360	R03654	RC00055,RC00523	ko00000,ko00001,ko00002,ko01000,ko01007,ko03016			iAPECO1_1312.APECO1_2891,iE2348C_1286.E2348C_3810,iECABU_c1320.ECABU_c40010,iECED1_1282.ECED1_4242,iECH74115_1262.ECH74115_4934,iECNA114_1301.ECNA114_3710,iECOK1_1307.ECOK1_4005,iECP_1309.ECP_3661,iECS88_1305.ECS88_3976,iECSF_1327.ECSF_3393,iECSP_1301.ECSP_4554,iECs_1301.ECs4442,iG2583_1286.G2583_4300,iJN678.glyS,iUMN146_1321.UM146_17960,iUTI89_1310.UTI89_C4099,ic_1306.c4378	Bacteria	1MV2F@1224,2TQKJ@28211,34DZZ@302485,COG0751@1,COG0751@2	NA|NA|NA	J	Glycyl-tRNA synthetase beta subunit
OL67_000639	391619.PGA1_c06510	0.0	1658.3	Phaeobacter	ppdK		2.7.3.13,2.7.9.1	ko:K01006,ko:K22424	ko00620,ko00710,ko00720,ko01100,ko01120,ko01200,map00620,map00710,map00720,map01100,map01120,map01200	M00169,M00171,M00172,M00173	R00206	RC00002,RC00015	ko00000,ko00001,ko00002,ko01000				Bacteria	1MU0R@1224,2TR3C@28211,34E2U@302485,COG0574@1,COG0574@2,COG1080@1,COG1080@2	NA|NA|NA	G	PEP-utilising enzyme, TIM barrel domain
OL67_000640	391619.PGA1_c06520	6.7e-116	423.3	Phaeobacter	cwlJ		3.5.1.28	ko:K01449			R04112	RC00064,RC00141	ko00000,ko01000				Bacteria	1MWX3@1224,2TT15@28211,34ESA@302485,COG3773@1,COG3773@2	NA|NA|NA	M	Cell Wall Hydrolase
OL67_000641	1423144.Gal_02851	4.1e-167	594.0	Phaeobacter	folB		1.13.11.81,4.1.2.25,5.1.99.8	ko:K01633	ko00790,ko01100,map00790,map01100	M00126,M00840	R03504,R11037,R11073	RC00721,RC00943,RC01479,RC03333,RC03334	ko00000,ko00001,ko00002,ko01000				Bacteria	1MY5Q@1224,2TRVX@28211,34DYI@302485,COG1539@1,COG1539@2	NA|NA|NA	H	Dihydroneopterin aldolase
OL67_000642	1423144.Gal_02850	2.8e-177	627.9	Phaeobacter	folP	GO:0003674,GO:0003824,GO:0004156,GO:0005575,GO:0005622,GO:0005623,GO:0005737,GO:0005829,GO:0006082,GO:0006575,GO:0006725,GO:0006732,GO:0006760,GO:0006766,GO:0006767,GO:0006807,GO:0008150,GO:0008152,GO:0009058,GO:0009108,GO:0009110,GO:0009396,GO:0009987,GO:0016053,GO:0016740,GO:0016765,GO:0017144,GO:0018130,GO:0019438,GO:0019752,GO:0034641,GO:0042221,GO:0042364,GO:0042398,GO:0042493,GO:0042558,GO:…	2.5.1.15	ko:K00796	ko00790,ko01100,map00790,map01100	M00126,M00841	R03066,R03067	RC00121,RC00842	ko00000,ko00001,ko00002,ko01000			iECO103_1326.ECO103_3924,iPC815.YPO3501	Bacteria	1MUIR@1224,2TTMG@28211,34EMJ@302485,COG0294@1,COG0294@2	NA|NA|NA	H	Catalyzes the condensation of para-aminobenzoate (pABA) with 6-hydroxymethyl-7,8-dihydropterin diphosphate (DHPt-PP) to form 7,8-dihydropteroate (H2Pte), the immediate precursor of folate derivatives
OL67_000643	391619.PGA1_c06550	4.2e-245	853.6	Phaeobacter	glmM	GO:0003674,GO:0003824,GO:0004614,GO:0004615,GO:0005575,GO:0005622,GO:0005623,GO:0005737,GO:0005829,GO:0005975,GO:0006040,GO:0006047,GO:0006048,GO:0006139,GO:0006464,GO:0006468,GO:0006725,GO:0006793,GO:0006796,GO:0006807,GO:0008150,GO:0008152,GO:0008966,GO:0009058,GO:0009225,GO:0009226,GO:0009987,GO:0016310,GO:0016853,GO:0016866,GO:0016868,GO:0018130,GO:0019438,GO:0019538,GO:0034641,GO:0034654,GO:…	5.4.2.10	ko:K03431	ko00520,ko01100,ko01130,map00520,map01100,map01130		R02060	RC00408	ko00000,ko00001,ko01000			iSBO_1134.SBO_3206	Bacteria	1MU24@1224,2TQWH@28211,34DVN@302485,COG1109@1,COG1109@2	NA|NA|NA	G	Catalyzes the conversion of glucosamine-6-phosphate to glucosamine-1-phosphate
OL67_000644	391619.PGA1_c06560	2.8e-152	544.7	Phaeobacter													Bacteria	1R3W3@1224,2TS0I@28211,34E7U@302485,COG0697@1,COG0697@2	NA|NA|NA	EG	EamA-like transporter family
OL67_000645	1423144.Gal_02847	1.8e-159	568.5	Phaeobacter													Bacteria	1MZQM@1224,2VFWP@28211,34DV9@302485,COG0697@1,COG0697@2	NA|NA|NA	EG	EamA-like transporter family
OL67_000646	388739.RSK20926_12779	1.9e-197	694.9	Roseobacter	ilvC		1.1.1.86	ko:K00053	ko00290,ko00770,ko01100,ko01110,ko01130,ko01210,ko01230,map00290,map00770,map01100,map01110,map01130,map01210,map01230	M00019,M00570	R03051,R04439,R04440,R05068,R05069,R05071	RC00726,RC00836,RC00837,RC01726	ko00000,ko00001,ko00002,ko01000			iHN637.CLJU_RS10005,iHN637.CLJU_RS10010,iJN746.PP_4678,iLJ478.TM0550	Bacteria	1MV7M@1224,2P1ZV@2433,2TRXI@28211,COG0059@1,COG0059@2	NA|NA|NA	H	Involved in the biosynthesis of branched-chain amino acids (BCAA). Catalyzes an alkyl-migration followed by a ketol- acid reduction of (S)-2-acetolactate (S2AL) to yield (R)-2,3- dihydroxy-isovalerate. In the isomerase reaction, S2AL is rearranged via a Mg-dependent methyl migration to produce 3- hydroxy-3-methyl-2-ketobutyrate (HMKB). In the reductase reaction, this 2-ketoacid undergoes a metal-…
OL67_000647	1423144.Gal_02845	8.1e-76	289.7	Phaeobacter				ko:K03719,ko:K05800					ko00000,ko03000,ko03036				Bacteria	1RCYP@1224,2U799@28211,34FEM@302485,COG1522@1,COG1522@2	NA|NA|NA	K	helix_turn_helix ASNC type
OL67_000648	1423144.Gal_02844	7.4e-77	293.1	Phaeobacter	ybaO			ko:K03719,ko:K05800					ko00000,ko03000,ko03036				Bacteria	1RAP6@1224,2U5FX@28211,34FFK@302485,COG1522@1,COG1522@2	NA|NA|NA	K	helix_turn_helix ASNC type
OL67_000649	1423144.Gal_02843	2.3e-100	371.7	Phaeobacter													Bacteria	1RA8W@1224,29681@1,2U6CU@28211,2ZTI1@2,34E2V@302485	NA|NA|NA	S	Peptidase M50B-like
OL67_000650	1423144.Gal_02842	3.5e-219	767.3	Phaeobacter	ubiH			ko:K03185	ko00130,ko01100,ko01110,map00130,map01100,map01110	M00117	R04989,R08773	RC02670	ko00000,ko00001,ko00002,ko01000				Bacteria	1MU6I@1224,2TT9M@28211,34EKY@302485,COG0654@1,COG0654@2	NA|NA|NA	CH	FAD binding domain
OL67_000651	391619.PGA1_c06630	8.6e-27	125.9	Phaeobacter													Bacteria	1P85Q@1224,296YT@1,2UWA5@28211,2ZU7D@2,34GJB@302485	NA|NA|NA
OL67_000652	1423144.Gal_02840	1.5e-120	438.7	Phaeobacter	ssm			ko:K07025					ko00000				Bacteria	1PHPQ@1224,2TUDN@28211,34F8I@302485,COG1011@1,COG1011@2	NA|NA|NA	S	Haloacid dehalogenase-like hydrolase
OL67_000653	1423144.Gal_02839	5.5e-110	403.7	Phaeobacter													Bacteria	1NDRT@1224,2TUKM@28211,34DU4@302485,COG1802@1,COG1802@2	NA|NA|NA	K	FCD
OL67_000654	1423144.Gal_02838	0.0	1236.5	Phaeobacter			2.4.1.336	ko:K19003	ko00561,ko01100,map00561,map01100		R02689	RC00005,RC00059	ko00000,ko00001,ko01000,ko01003		GT2		Bacteria	1MX08@1224,2TR9F@28211,34DYS@302485,COG1215@1,COG1215@2	NA|NA|NA	M	Type II secretion system (T2SS), protein E, N-terminal domain
OL67_000655	1423144.Gal_02837	2.5e-230	804.3	Phaeobacter	carA	GO:0000050,GO:0003674,GO:0003824,GO:0004088,GO:0005575,GO:0005622,GO:0005623,GO:0005737,GO:0005829,GO:0005951,GO:0006082,GO:0006139,GO:0006206,GO:0006207,GO:0006220,GO:0006221,GO:0006520,GO:0006525,GO:0006526,GO:0006541,GO:0006725,GO:0006753,GO:0006793,GO:0006796,GO:0006807,GO:0008150,GO:0008152,GO:0008652,GO:0009058,GO:0009064,GO:0009084,GO:0009112,GO:0009117,GO:0009165,GO:0009218,GO:0009220,GO:…	6.3.5.5	ko:K01956	ko00240,ko00250,ko01100,map00240,map00250,map01100	M00051	R00256,R00575,R01395,R10948,R10949	RC00002,RC00010,RC00043,RC02750,RC02798,RC03314	ko00000,ko00001,ko00002,ko01000			iAPECO1_1312.APECO1_1950,iNJ661.Rv1383,iUTI89_1310.UTI89_C0036,ic_1306.c0040	Bacteria	1MUB9@1224,2TR3W@28211,34DW8@302485,COG0505@1,COG0505@2	NA|NA|NA	F	Carbamoyl-phosphate synthase small chain, CPSase domain
OL67_000656	1423144.Gal_02836	8.4e-76	289.7	Phaeobacter	yqeY			ko:K09117					ko00000				Bacteria	1RGZS@1224,2U7DJ@28211,34FGA@302485,COG1610@1,COG1610@2	NA|NA|NA	S	Yqey-like protein
OL67_000657	1423144.Gal_02835	6.6e-134	483.4	Phaeobacter	tyrA		1.3.1.12	ko:K00210	ko00400,ko00401,ko01100,ko01110,ko01130,ko01230,map00400,map00401,map01100,map01110,map01130,map01230	M00025	R01728	RC00125	ko00000,ko00001,ko00002,ko01000				Bacteria	1PRH6@1224,2V3SC@28211,34GE1@302485,COG0287@1,COG0287@2	NA|NA|NA	E	Prephenate dehydrogenase
OL67_000658	391619.PGA1_c06700	4.1e-86	323.9	Phaeobacter													Bacteria	1NPQQ@1224,2UCH5@28211,34FKH@302485,COG5488@1,COG5488@2	NA|NA|NA	S	Integral membrane protein (DUF2244)
OL67_000659	1423144.Gal_02833	0.0	1133.6	Phaeobacter	ctaD	GO:0005575,GO:0005623,GO:0005886,GO:0016020,GO:0044464,GO:0071944	1.9.3.1	ko:K02274	ko00190,ko01100,map00190,map01100	M00155	R00081	RC00016	ko00000,ko00001,ko00002,ko01000	3.D.4.2,3.D.4.3,3.D.4.4,3.D.4.6			Bacteria	1MU7S@1224,2TQP1@28211,34EJ1@302485,COG0843@1,COG0843@2	NA|NA|NA	C	Cytochrome c oxidase is the component of the respiratory chain that catalyzes the reduction of oxygen to water. Subunits 1- 3 form the functional core of the enzyme complex. CO I is the catalytic subunit of the enzyme. Electrons originating in cytochrome c are transferred via the copper A center of subunit 2 and heme A of subunit 1 to the bimetallic center formed by heme A3 and copper B
OL67_000660	391619.PGA1_c06720	3.1e-69	267.7	Phaeobacter	hit			ko:K02503					ko00000,ko04147				Bacteria	1RDCJ@1224,2U956@28211,34FIW@302485,COG0537@1,COG0537@2	NA|NA|NA	FG	HIT domain
OL67_000661	391619.PGA1_c06730	2.8e-287	994.2	Phaeobacter													Bacteria	1R42N@1224,2VBBX@28211,34FKT@302485,COG2267@1,COG2267@2	NA|NA|NA	I	Serine aminopeptidase, S33
OL67_000662	391619.PGA1_c06740	1.1e-124	452.6	Phaeobacter	lipB	GO:0003674,GO:0003824,GO:0006082,GO:0006464,GO:0006629,GO:0006631,GO:0006633,GO:0006732,GO:0006790,GO:0006807,GO:0008150,GO:0008152,GO:0008610,GO:0009058,GO:0009106,GO:0009107,GO:0009108,GO:0009249,GO:0009892,GO:0009987,GO:0010467,GO:0010468,GO:0010605,GO:0010629,GO:0016053,GO:0016415,GO:0016740,GO:0016746,GO:0016747,GO:0016772,GO:0016779,GO:0016874,GO:0016879,GO:0016979,GO:0018065,GO:0018130,GO:…	2.3.1.181,2.8.1.8	ko:K03644,ko:K03801	ko00785,ko01100,map00785,map01100		R07766,R07767,R07768,R07769	RC00039,RC00992,RC01978,RC02867	ko00000,ko00001,ko01000			iECSF_1327.ECSF_0569,iSFV_1184.SFV_0696,iSFxv_1172.SFxv_0718	Bacteria	1MU6A@1224,2TRXJ@28211,34EW2@302485,COG0321@1,COG0321@2	NA|NA|NA	H	Catalyzes the transfer of endogenously produced octanoic acid from octanoyl-acyl-carrier-protein onto the lipoyl domains of lipoate-dependent enzymes. Lipoyl-ACP can also act as a substrate although octanoyl-ACP is likely to be the physiological substrate
OL67_000663	1423144.Gal_02829	2.4e-274	951.0	Phaeobacter													Bacteria	1QCG0@1224,2U0WT@28211,34FAV@302485,COG3409@1,COG3409@2	NA|NA|NA	M	Putative peptidoglycan binding domain
OL67_000669	1354722.JQLS01000008_gene1472	4.6e-222	777.3	Alphaproteobacteria	dcm		2.1.1.37	ko:K00558	ko00270,ko01100,ko05206,map00270,map01100,map05206	M00035	R04858	RC00003,RC00332	ko00000,ko00001,ko00002,ko01000,ko02048,ko03032,ko03036				Bacteria	1MV9D@1224,2TSWF@28211,COG0270@1,COG0270@2	NA|NA|NA	L	Belongs to the class I-like SAM-binding methyltransferase superfamily. C5-methyltransferase family
OL67_000673	1423144.Gal_01750	2.4e-50	204.5	Phaeobacter													Bacteria	1PRM5@1224,2EUWB@1,2V3W5@28211,300VY@2,34GM1@302485	NA|NA|NA
OL67_000674	1423144.Gal_01751	1.1e-36	158.7	Phaeobacter													Bacteria	1P0CR@1224,2FG5P@1,2UVSJ@28211,34825@2,34GIU@302485	NA|NA|NA
OL67_000676	1446473.JHWH01000007_gene461	8.5e-30	137.1	Paracoccus	luxI		2.3.1.184	ko:K13060,ko:K13061	ko00270,ko01100,ko02020,ko02024,ko02025,map00270,map01100,map02020,map02024,map02025		R08939,R08940	RC00021,RC00039	ko00000,ko00001,ko01000				Bacteria	1R4MX@1224,2PVHM@265,2U174@28211,COG3916@1,COG3916@2	NA|NA|NA	QT	Belongs to the autoinducer synthase family
OL67_000677	1317124.DW2_04550	7.5e-08	64.3	Thioclava				ko:K07782,ko:K15852	ko02020,ko02024,ko02026,map02020,map02024,map02026				ko00000,ko00001,ko03000				Bacteria	1R9X3@1224,2U6JD@28211,2XN8M@285107,COG2197@1,COG2197@2	NA|NA|NA	K	helix_turn_helix, Lux Regulon
OL67_000682	1317118.ATO8_18759	4.5e-34	151.4	Alphaproteobacteria													Bacteria	1Q8I0@1224,2AMIN@1,2UWBU@28211,31CEE@2	NA|NA|NA
OL67_000684	391619.PGA1_c18550	2.3e-118	431.4	Phaeobacter													Bacteria	1MYKT@1224,2U9XR@28211,34G4Y@302485,COG0827@1,COG0827@2	NA|NA|NA	L	DNA restriction-modification system
OL67_000685	391619.PGA1_c18540	3.8e-176	624.0	Phaeobacter			3.6.4.12	ko:K03655,ko:K07506	ko03440,map03440				ko00000,ko00001,ko01000,ko03000,ko03400				Bacteria	1PR7C@1224,2V5AT@28211,34GAR@302485,COG1846@1,COG1846@2	NA|NA|NA	K	Transcriptional regulator
OL67_000686	1423144.Gal_01762	5.3e-50	203.4	Phaeobacter													Bacteria	1NBT6@1224,2E75K@1,2UJ0F@28211,331PS@2,34GI2@302485	NA|NA|NA
OL67_000687	999611.KI421504_gene3020	6.6e-121	440.7	Leisingera													Bacteria	1N77J@1224,281P6@191028,2UFX6@28211,COG3750@1,COG3750@2	NA|NA|NA	S	Uncharacterized protein conserved in bacteria (DUF2312)
OL67_000688	391619.PGA1_c18510	4.7e-70	270.4	Phaeobacter													Bacteria	1RGIN@1224,2EMSQ@1,2U8XZ@28211,33FF4@2,34GDV@302485	NA|NA|NA	S	Protein of unknown function (DUF1064)
OL67_000689	391619.PGA1_c18500	2.9e-83	314.7	Alphaproteobacteria													Bacteria	1NNS1@1224,2ESYN@1,2UR8F@28211,33KGV@2	NA|NA|NA
OL67_000692	292414.TM1040_1306	4e-26	123.6	Alphaproteobacteria													Bacteria	1NQBI@1224,2EPF7@1,2UNAS@28211,33H1V@2	NA|NA|NA
OL67_000693	292414.TM1040_1305	3.3e-63	248.4	Ruegeria			3.2.1.17	ko:K01185					ko00000,ko01000				Bacteria	1MZJD@1224,2U8JK@28211,4NDJ7@97050,COG3772@1,COG3772@2	NA|NA|NA	G	Phage lysozyme
OL67_000694	292414.TM1040_1304	1.7e-42	178.7	Alphaproteobacteria													Bacteria	1NH2P@1224,2ET4N@1,2UNDH@28211,33KNS@2	NA|NA|NA
OL67_000695	292414.TM1040_1303	5.7e-63	247.3	Alphaproteobacteria													Bacteria	1N5UT@1224,2UM1T@28211,COG4220@1,COG4220@2	NA|NA|NA	L	Phage DNA packaging protein Nu1
OL67_000696	391619.PGA1_c18430	0.0	1122.5	Alphaproteobacteria													Bacteria	1MVS3@1224,2TRW8@28211,COG5525@1,COG5525@2	NA|NA|NA	L	Terminase
OL67_000697	391619.PGA1_c18420	4.4e-89	334.0	Alphaproteobacteria													Bacteria	1NFFY@1224,2E13U@1,2UJPN@28211,32WJ6@2	NA|NA|NA
OL67_000698	391619.PGA1_c18410	5.7e-291	1006.1	Alphaproteobacteria													Bacteria	1MVN4@1224,2TSGI@28211,COG5511@1,COG5511@2	NA|NA|NA	OU	Phage portal protein lambda family
OL67_000699	391619.PGA1_c18400	0.0	1296.2	Alphaproteobacteria													Bacteria	1MWMB@1224,2TUJN@28211,COG4653@1,COG4653@2	NA|NA|NA	S	Phage capsid family
OL67_000700	391619.PGA1_c18390	9.8e-30	135.6	Alphaproteobacteria													Bacteria	1P7KG@1224,2C0DT@1,2UWYZ@28211,2ZE1S@2	NA|NA|NA
OL67_000701	391619.PGA1_c18380	3.3e-44	184.1	Alphaproteobacteria													Bacteria	1NMYS@1224,2ADXT@1,2UM1X@28211,313Q0@2	NA|NA|NA
OL67_000702	292414.TM1040_1296	1.5e-66	259.2	Alphaproteobacteria													Bacteria	1NB15@1224,2EM3Q@1,2VGIV@28211,33ET7@2	NA|NA|NA
OL67_000703	391619.PGA1_c18360	3.9e-77	294.3	Alphaproteobacteria													Bacteria	1N1FJ@1224,2DNH4@1,2VFWD@28211,32XGS@2	NA|NA|NA
OL67_000704	391619.PGA1_c18350	8.7e-64	249.6	Alphaproteobacteria	gpV												Bacteria	1Q6JA@1224,2UKE2@28211,COG4540@1,COG4540@2	NA|NA|NA	S	Type VI secretion system, phage-baseplate injector
OL67_000705	391619.PGA1_c18340	3.9e-76	290.8	Alphaproteobacteria	gp25			ko:K06903					ko00000				Bacteria	1N7WS@1224,2UCN0@28211,COG3628@1,COG3628@2	NA|NA|NA	S	Gene 25-like lysozyme
OL67_000706	292414.TM1040_1291	8.7e-106	390.2	Ruegeria	J												Bacteria	1MUFF@1224,2TT6I@28211,4NDIC@97050,COG3948@1,COG3948@2	NA|NA|NA	S	Baseplate J-like protein
OL67_000707	292414.TM1040_1290	1e-40	173.7	Alphaproteobacteria	gpI												Bacteria	1NZST@1224,2UFJS@28211,COG4385@1,COG4385@2	NA|NA|NA	S	Tail protein
OL67_000708	985054.JQEZ01000001_gene2976	1.2e-33	149.8	Ruegeria				ko:K21449					ko00000,ko02000	1.B.40.2			Bacteria	1PF03@1224,2UZBJ@28211,4NDKK@97050,COG5301@1,COG5301@2	NA|NA|NA	S	Phage tail-collar fibre protein
OL67_000711	439497.RR11_1740	2.5e-43	181.8	Alphaproteobacteria													Bacteria	1P21J@1224,2FBD7@1,2UUBU@28211,343J1@2	NA|NA|NA
OL67_000712	391619.PGA1_c18270	3.4e-222	777.3	Alphaproteobacteria				ko:K06907					ko00000				Bacteria	1MW1V@1224,2U11P@28211,COG3497@1,COG3497@2	NA|NA|NA	S	Phage tail sheath protein
OL67_000713	391619.PGA1_c18260	1.9e-89	335.1	Alphaproteobacteria	gpFII			ko:K06908					ko00000				Bacteria	1Q8HB@1224,2UACK@28211,COG3498@1,COG3498@2	NA|NA|NA	S	tail tube protein
OL67_000714	391619.PGA1_c18250	1.1e-44	185.7	Alphaproteobacteria													Bacteria	1PRYU@1224,2DHUZ@1,2UJIK@28211,3011V@2	NA|NA|NA	S	Phage tail assembly chaperone proteins, E, or 41 or 14
OL67_000715	391619.PGA1_c18240	0.0	1075.8	Proteobacteria													Bacteria	1RKKJ@1224,COG5280@1,COG5280@2,COG5412@1,COG5412@2	NA|NA|NA	S	phage tail tape measure protein
OL67_000716	391619.PGA1_c18230	7.9e-70	269.6	Alphaproteobacteria	gpU			ko:K06906					ko00000				Bacteria	1MZJ7@1224,2UD4V@28211,COG3499@1,COG3499@2	NA|NA|NA	S	COG3499 Phage protein U
OL67_000717	391619.PGA1_c18220	2.7e-32	144.1	Alphaproteobacteria	X												Bacteria	1N81H@1224,2UJ9S@28211,COG5004@1,COG5004@2	NA|NA|NA	S	tail protein X
OL67_000718	391619.PGA1_c18210	1.9e-181	641.7	Alphaproteobacteria				ko:K06905					ko00000				Bacteria	1MXT8@1224,2U5ET@28211,COG3500@1,COG3500@2	NA|NA|NA	S	R COG3500 Phage protein D
OL67_000719	1423144.Gal_02228	3.9e-133	481.5	Alphaproteobacteria	int												Bacteria	1MU23@1224,2TS2G@28211,COG0582@1,COG0582@2	NA|NA|NA	L	Belongs to the 'phage' integrase family
OL67_000720	391626.OAN307_c19650	1.5e-108	399.1	Alphaproteobacteria				ko:K13572					ko00000,ko03051				Bacteria	1MUTH@1224,2TTGK@28211,COG2378@1,COG2378@2	NA|NA|NA	K	Transcriptional regulator
OL67_000721	1402135.SUH3_08055	2.8e-56	224.6	Sulfitobacter													Bacteria	1RDFC@1224,2U8PR@28211,3ZYE6@60136,COG0251@1,COG0251@2	NA|NA|NA	J	Endoribonuclease L-PSP
OL67_000722	911045.PSE_2429	2.8e-28	132.1	Alphaproteobacteria													Bacteria	1RBVE@1224,2UE48@28211,COG1309@1,COG1309@2	NA|NA|NA	K	Bacterial regulatory proteins, tetR family
OL67_000723	999611.KI421504_gene3942	2.9e-27	127.5	Alphaproteobacteria													Bacteria	1NP3Q@1224,2DFH8@1,2UW96@28211,2ZRUF@2	NA|NA|NA
OL67_000724	999611.KI421504_gene3941	2.6e-211	741.1	Alphaproteobacteria				ko:K00479					ko00000				Bacteria	1MWXW@1224,2U8FD@28211,COG4638@1,COG4638@2	NA|NA|NA	P	Ring hydroxylating alpha subunit (catalytic domain)
OL67_000725	999611.KI421504_gene3940	5.2e-150	537.3	Leisingera	paaE			ko:K02613	ko00360,ko01120,map00360,map01120		R09838	RC02690	ko00000,ko00001				Bacteria	1MY2Q@1224,280ES@191028,2U0WY@28211,COG1018@1,COG1018@2	NA|NA|NA	C	Oxidoreductase FAD-binding domain
OL67_000726	1423144.Gal_02818	9.9e-101	372.9	Alphaproteobacteria	polC		2.7.7.7	ko:K02342	ko00230,ko00240,ko01100,ko03030,ko03430,ko03440,map00230,map00240,map01100,map03030,map03430,map03440	M00260	R00375,R00376,R00377,R00378	RC02795	ko00000,ko00001,ko00002,ko01000,ko03032,ko03400				Bacteria	1R7J9@1224,2U8ZN@28211,COG0847@1,COG0847@2	NA|NA|NA	L	COG0847 DNA polymerase III, epsilon subunit and related 3'-5' exonucleases
OL67_000727	1320556.AVBP01000023_gene2279	1.3e-10	73.9	Phyllobacteriaceae													Bacteria	1RC5Z@1224,2U5VV@28211,43I79@69277,COG0697@1,COG0697@2	NA|NA|NA	EG	EamA-like transporter family
OL67_000728	246200.SPO2623	5.1e-65	254.2	Alphaproteobacteria													Bacteria	1RGMD@1224,2U8P1@28211,COG1280@1,COG1280@2	NA|NA|NA	E	LysE type translocator
OL67_000729	246200.SPO2624	8.2e-57	226.5	Alphaproteobacteria	lrpC			ko:K03719					ko00000,ko03000,ko03036				Bacteria	1RI5D@1224,2U7PJ@28211,COG1522@1,COG1522@2	NA|NA|NA	K	AsnC family
OL67_000730	1380367.JIBC01000007_gene704	2.8e-173	614.8	Sulfitobacter													Bacteria	1MVTM@1224,2U0UT@28211,3ZY5K@60136,COG0477@1,COG2814@2	NA|NA|NA	EGP	Major Facilitator Superfamily
OL67_000732	391619.PGA1_c06940	0.0	1548.5	Phaeobacter	nrdZ	GO:0005575,GO:0005618,GO:0005622,GO:0005623,GO:0005737,GO:0005829,GO:0005886,GO:0016020,GO:0030312,GO:0044424,GO:0044444,GO:0044464,GO:0071944	1.17.4.1	ko:K00525	ko00230,ko00240,ko01100,map00230,map00240,map01100	M00053	R02017,R02018,R02019,R02024	RC00613	ko00000,ko00001,ko00002,ko01000,ko03400				Bacteria	1MUJ8@1224,2TS19@28211,34F64@302485,COG0209@1,COG0209@2	NA|NA|NA	F	Catalyzes the reduction of ribonucleotides to deoxyribonucleotides. May function to provide a pool of deoxyribonucleotide precursors for DNA repair during oxygen limitation and or for immediate growth after restoration of oxygen
OL67_000733	391619.PGA1_c06950	4.1e-77	293.9	Phaeobacter	MA20_36070												Bacteria	1N054@1224,2UBY1@28211,34FJK@302485,COG5458@1,COG5458@2	NA|NA|NA	S	Protein of unknown function (DUF1489)
OL67_000734	1423144.Gal_02797	1.1e-50	205.7	Phaeobacter	MA20_03865			ko:K09948					ko00000				Bacteria	1MZ3I@1224,2UC11@28211,34FNU@302485,COG3492@1,COG3492@2	NA|NA|NA	S	Protein of unknown function (DUF1244)
OL67_000735	391619.PGA1_c06970	5.6e-264	916.4	Phaeobacter	pyk	GO:0003674,GO:0003824,GO:0004743,GO:0005575,GO:0005622,GO:0005623,GO:0005737,GO:0005829,GO:0005886,GO:0005975,GO:0006082,GO:0006090,GO:0006091,GO:0006096,GO:0006139,GO:0006163,GO:0006164,GO:0006165,GO:0006725,GO:0006732,GO:0006733,GO:0006753,GO:0006754,GO:0006757,GO:0006793,GO:0006796,GO:0006807,GO:0008150,GO:0008152,GO:0009056,GO:0009058,GO:0009108,GO:0009117,GO:0009123,GO:0009124,GO:0009126,GO:…	2.7.1.40	ko:K00873	ko00010,ko00230,ko00620,ko01100,ko01110,ko01120,ko01130,ko01200,ko01230,ko04922,ko04930,ko05165,ko05203,ko05230,map00010,map00230,map00620,map01100,map01110,map01120,map01130,map01200,map01230,map04922,map04930,map05165,map05203,map05230	M00001,M00002,M00049,M00050	R00200,R00430,R01138,R01858,R02320	RC00002,RC00015	ko00000,ko00001,ko00002,ko01000,ko04131,ko04147				Bacteria	1MU21@1224,2TRFV@28211,34F4E@302485,COG0469@1,COG0469@2	NA|NA|NA	G	Pyruvate kinase, barrel domain
OL67_000736	1423144.Gal_02795	2.5e-30	137.5	Phaeobacter													Bacteria	1N8H6@1224,2E7FV@1,2UFPP@28211,331YQ@2,34FZK@302485	NA|NA|NA
OL67_000737	1423144.Gal_02794	2.1e-28	131.0	Phaeobacter	rpmI	GO:0003674,GO:0003735,GO:0005198,GO:0005575,GO:0005622,GO:0005623,GO:0005737,GO:0005829,GO:0005840,GO:0015934,GO:0022625,GO:0022626,GO:0032991,GO:0043226,GO:0043228,GO:0043229,GO:0043232,GO:0044391,GO:0044422,GO:0044424,GO:0044444,GO:0044445,GO:0044446,GO:0044464,GO:1990904		ko:K02916	ko03010,map03010	M00178			br01610,ko00000,ko00001,ko00002,ko03011				Bacteria	1N6V4@1224,2UF6K@28211,34FSZ@302485,COG0291@1,COG0291@2	NA|NA|NA	J	Ribosomal protein L35
OL67_000738	1423144.Gal_02793	1.2e-58	232.3	Phaeobacter	rplT	GO:0000027,GO:0000900,GO:0003674,GO:0003676,GO:0003723,GO:0003729,GO:0003735,GO:0005198,GO:0005488,GO:0005575,GO:0005622,GO:0005623,GO:0005737,GO:0005829,GO:0005840,GO:0005886,GO:0006355,GO:0006412,GO:0006417,GO:0006518,GO:0006807,GO:0006996,GO:0008150,GO:0008152,GO:0009058,GO:0009059,GO:0009889,GO:0009890,GO:0009892,GO:0009987,GO:0010467,GO:0010468,GO:0010556,GO:0010558,GO:0010605,GO:0010608,GO:…		ko:K02887	ko03010,map03010	M00178			br01610,ko00000,ko00001,ko00002,ko03011				Bacteria	1RGU2@1224,2U756@28211,34FC8@302485,COG0292@1,COG0292@2	NA|NA|NA	J	Binds directly to 23S ribosomal RNA and is necessary for the in vitro assembly process of the 50S ribosomal subunit. It is not involved in the protein synthesizing functions of that subunit
OL67_000739	391619.PGA1_c07010	1.5e-208	731.9	Phaeobacter	pheS	GO:0003674,GO:0003824,GO:0004812,GO:0004826,GO:0005575,GO:0005622,GO:0005623,GO:0005737,GO:0005829,GO:0006082,GO:0006139,GO:0006399,GO:0006412,GO:0006418,GO:0006432,GO:0006518,GO:0006520,GO:0006725,GO:0006807,GO:0008150,GO:0008152,GO:0009058,GO:0009059,GO:0009328,GO:0009987,GO:0010467,GO:0016070,GO:0016874,GO:0016875,GO:0019538,GO:0019752,GO:0032991,GO:0034641,GO:0034645,GO:0034660,GO:0043038,GO:…	6.1.1.20	ko:K01889	ko00970,map00970	M00359,M00360	R03660	RC00055,RC00523	ko00000,ko00001,ko00002,ko01000,ko01007,ko03016			iJN746.PP_2469,iSSON_1240.SSON_1444,iYL1228.KPN_02176	Bacteria	1MVD7@1224,2TS2T@28211,34EQ7@302485,COG0016@1,COG0016@2	NA|NA|NA	J	tRNA synthetases class II core domain (F)
OL67_000740	1423144.Gal_02790	3e-161	574.3	Phaeobacter				ko:K03932					ko00000		CE1		Bacteria	1R77Z@1224,2U0FY@28211,34EGK@302485,COG3509@1,COG3509@2	NA|NA|NA	Q	depolymerase
OL67_000741	391619.PGA1_c07030	0.0	1571.6	Phaeobacter	pheT	GO:0003674,GO:0003824,GO:0004812,GO:0004826,GO:0005488,GO:0005515,GO:0005575,GO:0005622,GO:0005623,GO:0005737,GO:0005829,GO:0006082,GO:0006139,GO:0006399,GO:0006412,GO:0006418,GO:0006432,GO:0006518,GO:0006520,GO:0006725,GO:0006807,GO:0008150,GO:0008152,GO:0009058,GO:0009059,GO:0009328,GO:0009987,GO:0010467,GO:0016070,GO:0016874,GO:0016875,GO:0019538,GO:0019752,GO:0032991,GO:0034641,GO:0034645,GO:…	6.1.1.20	ko:K01890	ko00970,map00970	M00359,M00360	R03660	RC00055,RC00523	ko00000,ko00001,ko00002,ko01000,ko01007,ko03016			iG2583_1286.G2583_2160,iPC815.YPO2428	Bacteria	1MWKS@1224,2TQV8@28211,34EFH@302485,COG0072@1,COG0072@2,COG0073@1,COG0073@2	NA|NA|NA	J	B3/4 domain
OL67_000742	1423144.Gal_02788	5.4e-153	547.0	Phaeobacter													Bacteria	1MWVB@1224,2TTFG@28211,34ENM@302485,COG0583@1,COG0583@2	NA|NA|NA	K	Bacterial regulatory helix-turn-helix protein, lysR family
OL67_000743	391619.PGA1_c07050	5.1e-100	370.5	Phaeobacter													Bacteria	1RHJG@1224,2U9N0@28211,34E9F@302485,COG0500@1,COG2226@2	NA|NA|NA	Q	ubiE/COQ5 methyltransferase family
OL67_000744	1423144.Gal_02786	9.4e-77	292.7	Phaeobacter	ytoQ												Bacteria	1RA2I@1224,28NR0@1,2U5BA@28211,2ZBQD@2,34FE9@302485	NA|NA|NA	S	Nucleoside 2-deoxyribosyltransferase YtoQ
OL67_000745	391619.PGA1_c07070	1.8e-98	365.2	Phaeobacter													Bacteria	1RHBD@1224,2UA7Q@28211,34FM0@302485,COG1670@1,COG1670@2	NA|NA|NA	J	Acetyltransferase (GNAT) domain
OL67_000746	391619.PGA1_c07080	8e-143	513.1	Phaeobacter				ko:K03442					ko00000,ko02000	1.A.23.2			Bacteria	1N596@1224,2TR7U@28211,34F5X@302485,COG0668@1,COG0668@2	NA|NA|NA	M	Mechanosensitive ion channel
OL67_000747	391619.PGA1_c07090	2.8e-65	254.6	Phaeobacter	mscL	GO:0003674,GO:0005215,GO:0005488,GO:0005515,GO:0005575,GO:0005623,GO:0005886,GO:0005887,GO:0006810,GO:0006811,GO:0006884,GO:0008150,GO:0008361,GO:0008381,GO:0009987,GO:0009992,GO:0015267,GO:0016020,GO:0016021,GO:0016043,GO:0019725,GO:0022803,GO:0022836,GO:0022857,GO:0030104,GO:0031224,GO:0031226,GO:0032535,GO:0042592,GO:0042802,GO:0044425,GO:0044459,GO:0044464,GO:0048878,GO:0051179,GO:0051234,GO:…		ko:K03282					ko00000,ko02000	1.A.22.1			Bacteria	1RHG8@1224,2U99Y@28211,34FIU@302485,COG1970@1,COG1970@2	NA|NA|NA	M	Channel that opens in response to stretch forces in the membrane lipid bilayer. May participate in the regulation of osmotic pressure changes within the cell
OL67_000748	391619.PGA1_c07100	6.4e-257	893.6	Phaeobacter													Bacteria	1MU7T@1224,2TRVY@28211,34E5C@302485,COG2931@1,COG2931@2	NA|NA|NA	Q	Hint domain
OL67_000749	1423144.Gal_02781	2.7e-280	970.7	Phaeobacter	alsT			ko:K03310					ko00000	2.A.25			Bacteria	1MUI3@1224,2TQVA@28211,34F9M@302485,COG1115@1,COG1115@2	NA|NA|NA	U	Sodium:alanine symporter family
OL67_000750	1423144.Gal_02780	5.4e-69	266.9	Phaeobacter													Bacteria	1RDMJ@1224,2U769@28211,34FIB@302485,COG0589@1,COG0589@2	NA|NA|NA	T	Universal stress protein family
OL67_000751	1423144.Gal_02779	1.3e-76	292.4	Phaeobacter	aldR			ko:K03719,ko:K05800					ko00000,ko03000,ko03036				Bacteria	1RE8Y@1224,2U8R4@28211,34GED@302485,COG1522@1,COG1522@2	NA|NA|NA	K	helix_turn_helix ASNC type
OL67_000752	1423144.Gal_02778	1.1e-215	755.7	Phaeobacter	mauG		1.11.1.5	ko:K00428					ko00000,ko01000				Bacteria	1MV70@1224,2TRTJ@28211,34FR0@302485,COG1858@1,COG1858@2	NA|NA|NA	P	Di-haem cytochrome c peroxidase
OL67_000753	1423144.Gal_02777	4.2e-130	470.7	Phaeobacter				ko:K07152					ko00000,ko03029				Bacteria	1MZAW@1224,2U1D6@28211,34GD9@302485,COG1999@1,COG1999@2	NA|NA|NA	S	SCO1/SenC
OL67_000754	391619.PGA1_c07160	9e-261	905.6	Phaeobacter				ko:K17285					ko00000,ko04147				Bacteria	1MXDX@1224,2TQRB@28211,34GF5@302485,COG3391@1,COG3391@2	NA|NA|NA	S	56kDa selenium binding protein (SBP56)
OL67_000755	391619.PGA1_c07170	3.3e-136	491.1	Phaeobacter													Bacteria	1R5MI@1224,2U3E7@28211,34G7G@302485,COG1414@1,COG1414@2	NA|NA|NA	K	Bacterial transcriptional regulator
OL67_000756	391619.PGA1_c07180	3.3e-167	594.3	Phaeobacter			1.1.1.31	ko:K00020	ko00280,ko01100,map00280,map01100		R05066	RC00099	ko00000,ko00001,ko01000				Bacteria	1PU4S@1224,2TT0X@28211,34E5D@302485,COG2084@1,COG2084@2	NA|NA|NA	I	NAD-binding of NADP-dependent 3-hydroxyisobutyrate dehydrogenase
OL67_000757	1423144.Gal_02773	6.8e-171	606.7	Phaeobacter				ko:K02529,ko:K03406	ko02020,ko02030,map02020,map02030				ko00000,ko00001,ko02035,ko03000				Bacteria	1NZGQ@1224,2TUC3@28211,34GCJ@302485,COG1879@1,COG1879@2	NA|NA|NA	K	Bacterial regulatory proteins, lacI family
OL67_000758	391619.PGA1_c07200	2.9e-197	694.5	Phaeobacter	phyH												Bacteria	1NQ4U@1224,2TRH1@28211,34G4H@302485,COG5285@1,COG5285@2	NA|NA|NA	Q	Phytanoyl-CoA dioxygenase (PhyH)
OL67_000759	391619.PGA1_c07210	6.3e-174	616.7	Phaeobacter	idhA		1.1.1.18,1.1.1.369	ko:K00010	ko00521,ko00562,ko01100,ko01120,ko01130,map00521,map00562,map01100,map01120,map01130		R01183,R09951	RC00182	ko00000,ko00001,ko01000				Bacteria	1MV7C@1224,2TQM1@28211,34G0H@302485,COG0673@1,COG0673@2	NA|NA|NA	S	Oxidoreductase family, C-terminal alpha/beta domain
OL67_000760	391619.PGA1_c07220	2.6e-144	518.1	Phaeobacter	fba		4.1.2.13	ko:K01624	ko00010,ko00030,ko00051,ko00680,ko00710,ko01100,ko01110,ko01120,ko01130,ko01200,ko01230,map00010,map00030,map00051,map00680,map00710,map01100,map01110,map01120,map01130,map01200,map01230	M00001,M00003,M00165,M00167,M00344,M00345	R01068,R01070,R01829,R02568	RC00438,RC00439,RC00603,RC00604	ko00000,ko00001,ko00002,ko01000				Bacteria	1MURX@1224,2TSAD@28211,34GEQ@302485,COG0191@1,COG0191@2	NA|NA|NA	G	Fructose-bisphosphate aldolase class-II
OL67_000761	1423144.Gal_02769	8.7e-164	582.8	Phaeobacter	iolB		5.3.1.30	ko:K03337	ko00562,ko01100,ko01120,map00562,map01100,map01120		R08503	RC00541	ko00000,ko00001,ko01000				Bacteria	1MWGD@1224,2TUJZ@28211,34G2E@302485,COG3718@1,COG3718@2	NA|NA|NA	G	KduI/IolB family
OL67_000762	391619.PGA1_c07240	2e-175	621.7	Phaeobacter	iolC		2.7.1.92	ko:K03338	ko00562,ko01100,ko01120,map00562,map01100,map01120		R05661	RC00002,RC00017	ko00000,ko00001,ko01000				Bacteria	1MV6I@1224,2TTWN@28211,34GF4@302485,COG0524@1,COG0524@2	NA|NA|NA	G	pfkB family carbohydrate kinase
OL67_000763	391619.PGA1_c07250	0.0	1202.2	Phaeobacter	iolD	GO:0006629,GO:0006644,GO:0006793,GO:0006796,GO:0008150,GO:0008152,GO:0009056,GO:0009395,GO:0009987,GO:0016042,GO:0019637,GO:0044237,GO:0044238,GO:0044242,GO:0044248,GO:0044255,GO:0046434,GO:0071704,GO:1901575	3.7.1.22	ko:K03336	ko00562,ko01100,ko01120,map00562,map01100,map01120		R08603	RC02331	ko00000,ko00001,ko01000			iYO844.BSU39730	Bacteria	1MW0P@1224,2TR12@28211,34G54@302485,COG3962@1,COG3962@2	NA|NA|NA	E	Thiamine pyrophosphate enzyme, central domain
OL67_000764	391619.PGA1_c07260	2.6e-208	731.1	Phaeobacter	gfo												Bacteria	1N0VK@1224,2TR13@28211,34G0T@302485,COG0673@1,COG0673@2	NA|NA|NA	S	Oxidoreductase family, C-terminal alpha/beta domain
OL67_000765	391619.PGA1_c07270	1e-175	622.5	Phaeobacter	iolE		4.2.1.44	ko:K03335	ko00562,ko01100,ko01120,map00562,map01100,map01120		R02782,R05659	RC00782,RC01448	ko00000,ko00001,ko01000				Bacteria	1R5PQ@1224,2VG0R@28211,34G7Z@302485,COG1082@1,COG1082@2	NA|NA|NA	G	Xylose isomerase-like TIM barrel
OL67_000766	1423144.Gal_02764	1.5e-219	768.5	Phaeobacter	yfiI												Bacteria	1MVVF@1224,2TR6B@28211,34G2S@302485,COG0673@1,COG0673@2	NA|NA|NA	S	Oxidoreductase family, C-terminal alpha/beta domain
OL67_000767	391619.PGA1_c07290	4.6e-180	637.1	Phaeobacter													Bacteria	1MVUR@1224,2TTHH@28211,34G5Q@302485,COG1609@1,COG1609@2	NA|NA|NA	K	helix_turn _helix lactose operon repressor
OL67_000768	1423144.Gal_02762	3.7e-179	634.0	Phaeobacter				ko:K02058,ko:K10439	ko02010,ko02030,map02010,map02030	M00212,M00221			ko00000,ko00001,ko00002,ko02000	3.A.1.2,3.A.1.2.1,3.A.1.2.13,3.A.1.2.19			Bacteria	1MV17@1224,2TUE4@28211,34GC3@302485,COG1879@1,COG1879@2	NA|NA|NA	G	Periplasmic binding proteins and sugar binding domain of LacI family
OL67_000769	391619.PGA1_c07310	5.3e-201	706.8	Phaeobacter				ko:K02057		M00221			ko00000,ko00002,ko02000	3.A.1.2			Bacteria	1MUDF@1224,2TS7T@28211,34GE9@302485,COG1172@1,COG1172@2	NA|NA|NA	U	Branched-chain amino acid transport system / permease component
OL67_000770	1423144.Gal_02760	2.3e-142	511.5	Phaeobacter			3.6.3.17	ko:K02056		M00221			ko00000,ko00002,ko01000,ko02000	3.A.1.2			Bacteria	1MW4I@1224,2TY4S@28211,34G0P@302485,COG1129@1,COG1129@2	NA|NA|NA	G	ATPases associated with a variety of cellular activities
OL67_000771	1423144.Gal_02759	0.0	1278.5	Phaeobacter	bgaB		3.2.1.23	ko:K12308	ko00052,map00052		R01105	RC00452	ko00000,ko00001,ko01000				Bacteria	1MUVR@1224,2TTC5@28211,34GA7@302485,COG1874@1,COG1874@2	NA|NA|NA	G	Beta-galactosidase trimerisation domain
OL67_000772	1423144.Gal_02758	8.1e-157	559.7	Phaeobacter			3.1.1.15	ko:K13874	ko00053,ko01100,map00053,map01100		R02526	RC00537	ko00000,ko00001,ko01000				Bacteria	1MWTR@1224,2TV5X@28211,34GAS@302485,COG3386@1,COG3386@2	NA|NA|NA	G	SMP-30/Gluconolaconase/LRE-like region
OL67_000773	1423144.Gal_02757	2.7e-98	364.8	Phaeobacter	dgoA	GO:0003674,GO:0003824,GO:0005975,GO:0006082,GO:0008150,GO:0008152,GO:0008674,GO:0009056,GO:0009987,GO:0016052,GO:0016054,GO:0016829,GO:0016830,GO:0016832,GO:0019520,GO:0019583,GO:0019584,GO:0019752,GO:0032787,GO:0034192,GO:0034194,GO:0043436,GO:0044237,GO:0044238,GO:0044248,GO:0044262,GO:0044275,GO:0044281,GO:0044282,GO:0046176,GO:0046395,GO:0071704,GO:0072329,GO:1901575	4.1.2.14,4.1.2.21,4.1.3.42	ko:K01625,ko:K01631	ko00030,ko00052,ko00630,ko01100,ko01120,ko01200,map00030,map00052,map00630,map01100,map01120,map01200	M00008,M00061,M00308,M00552,M00631	R00470,R01064,R05605	RC00307,RC00308,RC00435	ko00000,ko00001,ko00002,ko01000			iECIAI1_1343.ECIAI1_3871,iECO103_1326.ECO103_4465,iECO111_1330.ECO111_4520,iECO26_1355.ECO26_4889,iECW_1372.ECW_m3992,iEKO11_1354.EKO11_0010,iEcE24377_1341.EcE24377A_4202,iUMNK88_1353.UMNK88_4503,iWFL_1372.ECW_m3992,iYL1228.KPN_04096	Bacteria	1RD0T@1224,2U7AQ@28211,34G0S@302485,COG0800@1,COG0800@2	NA|NA|NA	G	KDPG and KHG aldolase
OL67_000774	439497.RR11_594	9.9e-148	529.6	Ruegeria	dgoK		2.7.1.58	ko:K00883	ko00052,ko01100,map00052,map01100	M00552	R03387	RC00002,RC00017	ko00000,ko00001,ko00002,ko01000				Bacteria	1MWGX@1224,2TTG8@28211,4NAHF@97050,COG3734@1,COG3734@2	NA|NA|NA	G	2-keto-3-deoxy-galactonokinase
OL67_000775	391619.PGA1_c07370	6.1e-140	503.4	Phaeobacter													Bacteria	1MXTP@1224,2TQST@28211,34GE3@302485,COG1028@1,COG1028@2	NA|NA|NA	IQ	KR domain
OL67_000776	439497.RR11_3125	0.0	1091.3	Ruegeria	ilvD2			ko:K22216					ko00000				Bacteria	1MV4I@1224,2TQRW@28211,4NBNX@97050,COG0129@1,COG0129@2	NA|NA|NA	EG	Belongs to the IlvD Edd family
OL67_000777	1423144.Gal_02753	0.0	1356.3	Phaeobacter	aga	GO:0000272,GO:0003674,GO:0003824,GO:0004553,GO:0004557,GO:0005488,GO:0005515,GO:0005975,GO:0005976,GO:0006080,GO:0008150,GO:0008152,GO:0009056,GO:0009057,GO:0009743,GO:0009987,GO:0010033,GO:0015925,GO:0016043,GO:0016052,GO:0016137,GO:0016139,GO:0016787,GO:0016798,GO:0022607,GO:0042221,GO:0042802,GO:0042803,GO:0043170,GO:0043933,GO:0044085,GO:0044238,GO:0046983,GO:0050896,GO:0051069,GO:0051259,GO:…	3.2.1.22	ko:K07407	ko00052,ko00561,ko00600,ko00603,map00052,map00561,map00600,map00603		R01101,R01103,R01104,R01194,R01329,R02926,R03634,R04019,R04470,R05549,R05961,R06091	RC00049,RC00059,RC00451	ko00000,ko00001,ko01000				Bacteria	1MWTQ@1224,2TR2X@28211,34G4F@302485,COG3345@1,COG3345@2	NA|NA|NA	G	Glycosyl hydrolase family 36 N-terminal domain
OL67_000778	1423144.Gal_02752	3e-156	557.8	Phaeobacter				ko:K02026		M00207			ko00000,ko00002,ko02000	3.A.1.1			Bacteria	1MUT9@1224,2TRQ0@28211,34GAA@302485,COG0395@1,COG0395@2	NA|NA|NA	U	Binding-protein-dependent transport system inner membrane component
OL67_000779	1423144.Gal_02751	1.3e-176	625.5	Phaeobacter				ko:K02025,ko:K05814,ko:K10118,ko:K10228,ko:K10233,ko:K15771,ko:K17322	ko02010,map02010	M00196,M00198,M00200,M00201,M00207,M00491,M00607			ko00000,ko00001,ko00002,ko02000	3.A.1.1,3.A.1.1.16,3.A.1.1.2,3.A.1.1.28,3.A.1.1.3,3.A.1.1.32,3.A.1.1.35,3.A.1.1.5,3.A.1.1.8			Bacteria	1NAGS@1224,2TUXQ@28211,34GD6@302485,COG1175@1,COG1175@2	NA|NA|NA	U	Binding-protein-dependent transport system inner membrane component
OL67_000780	1423144.Gal_02750	6.2e-243	846.3	Phaeobacter				ko:K02027,ko:K10117	ko02010,map02010	M00196,M00207			ko00000,ko00001,ko00002,ko02000	3.A.1.1,3.A.1.1.28			Bacteria	1N98V@1224,2TSIS@28211,34GEP@302485,COG1653@1,COG1653@2	NA|NA|NA	G	Bacterial extracellular solute-binding protein
OL67_000781	1423144.Gal_02749	4.8e-140	503.8	Phaeobacter	kdgR			ko:K13641					ko00000,ko03000				Bacteria	1MUNW@1224,2TS5Y@28211,34FYW@302485,COG1414@1,COG1414@2	NA|NA|NA	K	helix_turn_helix isocitrate lyase regulation
OL67_000782	1423144.Gal_02748	2.6e-194	684.5	Phaeobacter	mltK			ko:K10191	ko02010,map02010	M00199			ko00000,ko00001,ko00002,ko02000	3.A.1.1.4			Bacteria	1MU3I@1224,2TQQJ@28211,34GC0@302485,COG3842@1,COG3842@2	NA|NA|NA	E	TOBE domain
OL67_000783	391619.PGA1_c07450	3.8e-97	360.9	Phaeobacter													Bacteria	1REY2@1224,2TS22@28211,34G7Q@302485,COG0702@1,COG0702@2	NA|NA|NA	GM	NmrA-like family
OL67_000784	1423144.Gal_02746	2e-106	391.7	Phaeobacter			2.5.1.18	ko:K00799	ko00480,ko00980,ko00982,ko00983,ko01524,ko05200,ko05204,ko05225,ko05418,map00480,map00980,map00982,map00983,map01524,map05200,map05204,map05225,map05418		R03522,R07002,R07003,R07004,R07023,R07024,R07025,R07026,R07069,R07070,R07083,R07084,R07091,R07092,R07093,R07094,R07100,R07113,R07116,R08280,R09409,R11905	RC00004,RC00069,RC00840,RC00948,RC01704,RC01705,RC01706,RC01758,RC01759,RC01765,RC01767,RC01769,RC02243,RC02527,RC02939,RC02940,RC02942,RC02943,RC02944	ko00000,ko00001,ko01000,ko02000	1.A.12.2.2,1.A.12.3.2			Bacteria	1MXHH@1224,2TVGY@28211,34G0K@302485,COG0625@1,COG0625@2	NA|NA|NA	O	Glutathione S-transferase, C-terminal domain
OL67_000785	1423144.Gal_02745	7e-43	179.5	Phaeobacter	ybiI			ko:K06204	ko02026,map02026				ko00000,ko00001,ko03000,ko03009,ko03021				Bacteria	1MZIB@1224,2UCQA@28211,34FUG@302485,COG1734@1,COG1734@2	NA|NA|NA	T	Prokaryotic dksA/traR C4-type zinc finger
OL67_000786	1423144.Gal_02744	0.0	1236.9	Phaeobacter	pepF			ko:K08602					ko00000,ko01000,ko01002				Bacteria	1MXAC@1224,2TRPY@28211,34E0I@302485,COG1164@1,COG1164@2	NA|NA|NA	E	Oligopeptidase F
OL67_000787	1423144.Gal_02743	1.5e-180	638.6	Phaeobacter	pldB	GO:0003674,GO:0003824,GO:0004620,GO:0004622,GO:0005575,GO:0005623,GO:0005886,GO:0006629,GO:0008150,GO:0008152,GO:0016020,GO:0016298,GO:0016740,GO:0016746,GO:0016747,GO:0016787,GO:0016788,GO:0044238,GO:0044464,GO:0052689,GO:0071704,GO:0071944	3.1.1.5	ko:K01048	ko00564,map00564				ko00000,ko00001,ko01000			iETEC_1333.ETEC_4102,iEcHS_1320.EcHS_A4049	Bacteria	1MWDA@1224,2TSZ4@28211,34ERI@302485,COG2267@1,COG2267@2	NA|NA|NA	I	alpha/beta hydrolase fold
OL67_000788	391619.PGA1_c07490	2.6e-43	181.0	Phaeobacter													Bacteria	1N0RD@1224,2UBXK@28211,34FT0@302485,COG3255@1,COG3255@2	NA|NA|NA	I	SCP-2 sterol transfer family
OL67_000789	391619.PGA1_c07500	4.2e-98	364.0	Phaeobacter													Bacteria	1N0DE@1224,2UCGA@28211,34FID@302485,COG0457@1,COG0457@2	NA|NA|NA	S	Tetratricopeptide repeat
OL67_000790	1423144.Gal_02740	0.0	1847.0	Phaeobacter	mgpS		3.6.4.13	ko:K17675					ko00000,ko01000,ko03029				Bacteria	1MVD6@1224,2TR7N@28211,34E6J@302485,COG4581@1,COG4581@2	NA|NA|NA	L	helicase superfamily c-terminal domain
OL67_000791	391619.PGA1_c07520	3.5e-61	240.7	Phaeobacter	hslR			ko:K04762					ko00000,ko03110				Bacteria	1MZR6@1224,2UBS3@28211,34FPS@302485,COG1188@1,COG1188@2	NA|NA|NA	J	S4 RNA-binding domain
OL67_000792	1423144.Gal_02738	1e-62	245.7	Phaeobacter	fdxA			ko:K05524					ko00000				Bacteria	1RH5I@1224,2U98K@28211,34FJC@302485,COG1146@1,COG1146@2	NA|NA|NA	C	Ferredoxins are iron-sulfur proteins that transfer electrons in a wide variety of metabolic reactions
OL67_000793	1423144.Gal_02737	2.2e-85	321.6	Phaeobacter	carD	GO:0006950,GO:0007154,GO:0008150,GO:0009267,GO:0009405,GO:0009605,GO:0009987,GO:0009991,GO:0015968,GO:0031667,GO:0031668,GO:0031669,GO:0033554,GO:0040007,GO:0042594,GO:0044419,GO:0050896,GO:0051704,GO:0051716,GO:0071496		ko:K07736					ko00000,ko03000				Bacteria	1MWI2@1224,2TTVP@28211,34DYY@302485,COG1329@1,COG1329@2	NA|NA|NA	K	CarD-like/TRCF domain
OL67_000795	391619.PGA1_c07560	2.1e-113	415.2	Phaeobacter	cobS		2.7.8.26	ko:K02233	ko00860,ko01100,map00860,map01100	M00122	R05223,R11174	RC00002,RC00078	ko00000,ko00001,ko00002,ko01000				Bacteria	1RHCC@1224,2U97D@28211,34FF6@302485,COG0368@1,COG0368@2	NA|NA|NA	H	Joins adenosylcobinamide-GDP and alpha-ribazole to generate adenosylcobalamin (Ado-cobalamin). Also synthesizes adenosylcobalamin 5'-phosphate from adenosylcobinamide-GDP and alpha-ribazole 5'-phosphate
OL67_000796	391619.PGA1_c07570	1.6e-185	655.2	Phaeobacter	cobT	GO:0003674,GO:0003824,GO:0006725,GO:0006766,GO:0006767,GO:0006807,GO:0008150,GO:0008152,GO:0008939,GO:0009058,GO:0009110,GO:0009235,GO:0009236,GO:0009987,GO:0016740,GO:0016757,GO:0016763,GO:0017144,GO:0018130,GO:0019438,GO:0033013,GO:0033014,GO:0034641,GO:0042364,GO:0044237,GO:0044249,GO:0044271,GO:0044281,GO:0044283,GO:0046483,GO:0051186,GO:0051188,GO:0071704,GO:1901360,GO:1901362,GO:1901564,GO:…	2.4.2.21	ko:K00768	ko00860,ko01100,map00860,map01100	M00122	R04148	RC00033,RC00063	ko00000,ko00001,ko00002,ko01000				Bacteria	1MVAM@1224,2TQS6@28211,34EF2@302485,COG2038@1,COG2038@2	NA|NA|NA	F	Catalyzes the synthesis of alpha-ribazole-5'-phosphate from nicotinate mononucleotide (NAMN) and 5,6- dimethylbenzimidazole (DMB)
OL67_000797	391619.PGA1_c07580	0.0	1146.3	Phaeobacter	kefC	GO:0003674,GO:0005215,GO:0005488,GO:0005515,GO:0005575,GO:0005623,GO:0005886,GO:0005887,GO:0006810,GO:0006811,GO:0006812,GO:0006813,GO:0006885,GO:0008150,GO:0008324,GO:0009636,GO:0009987,GO:0010033,GO:0015075,GO:0015077,GO:0015079,GO:0015291,GO:0015318,GO:0015503,GO:0015643,GO:0015672,GO:0016020,GO:0016021,GO:0019899,GO:0022804,GO:0022857,GO:0022890,GO:0030001,GO:0031224,GO:0031226,GO:0034220,GO:…		ko:K03455,ko:K11745,ko:K11747					ko00000,ko02000	2.A.37,2.A.37.1.1,2.A.37.1.2		iECOK1_1307.ECOK1_0046,iECS88_1305.ECS88_0050,iUMN146_1321.UM146_23015,iUTI89_1310.UTI89_C0053	Bacteria	1MV34@1224,2TRC5@28211,34F54@302485,COG0475@1,COG0475@2,COG1226@1,COG1226@2	NA|NA|NA	U	Sodium/hydrogen exchanger family
OL67_000798	1423144.Gal_02732	1.4e-218	765.4	Phaeobacter	aer			ko:K03776	ko02020,ko02030,map02020,map02030				ko00000,ko00001,ko02035				Bacteria	1MU9B@1224,2TWIR@28211,34FBR@302485,COG0840@1,COG0840@2	NA|NA|NA	NT	PAS fold
OL67_000799	1423144.Gal_02731	7.3e-77	293.1	Phaeobacter	MA20_39410			ko:K03719,ko:K05800					ko00000,ko03000,ko03036				Bacteria	1RAS5@1224,2VG6P@28211,34FFE@302485,COG1522@1,COG1522@2	NA|NA|NA	K	helix_turn_helix ASNC type
OL67_000800	391619.PGA1_c07610	9.7e-216	755.7	Phaeobacter	hppD	GO:0001897,GO:0001906,GO:0001907,GO:0003674,GO:0003824,GO:0003868,GO:0006082,GO:0006520,GO:0006570,GO:0006572,GO:0006725,GO:0006807,GO:0008150,GO:0008152,GO:0009056,GO:0009063,GO:0009072,GO:0009074,GO:0009987,GO:0016054,GO:0016491,GO:0016701,GO:0016702,GO:0019439,GO:0019752,GO:0019835,GO:0019836,GO:0031640,GO:0035821,GO:0043436,GO:0044003,GO:0044004,GO:0044179,GO:0044237,GO:0044238,GO:0044248,GO:…	1.13.11.27	ko:K00457	ko00130,ko00350,ko00360,ko01100,map00130,map00350,map00360,map01100	M00044	R01372,R02521	RC00505,RC00738	ko00000,ko00001,ko00002,ko01000,ko04147				Bacteria	1MUVZ@1224,2TRCC@28211,34EBB@302485,COG3185@1,COG3185@2	NA|NA|NA	E	Hydroxyphenylpyruvate dioxygenase, HPPD, N-terminal
OL67_000801	1423144.Gal_02729	0.0	1266.9	Phaeobacter													Bacteria	1MUQA@1224,2C40D@1,2TTM7@28211,2Z7MY@2,34E4R@302485	NA|NA|NA
OL67_000802	391619.PGA1_c07630	2.9e-120	438.0	Phaeobacter	bp26	GO:0005575,GO:0005623,GO:0042597,GO:0044464		ko:K09807					ko00000				Bacteria	1RH7T@1224,2U981@28211,34E04@302485,COG2968@1,COG2968@2	NA|NA|NA	S	Protein of unknown function (DUF541)
OL67_000803	1423144.Gal_02727	1.4e-245	855.1	Phaeobacter	metY	GO:0000096,GO:0000097,GO:0003674,GO:0003824,GO:0003961,GO:0004124,GO:0006082,GO:0006520,GO:0006534,GO:0006535,GO:0006555,GO:0006563,GO:0006790,GO:0006807,GO:0008150,GO:0008152,GO:0008652,GO:0009058,GO:0009066,GO:0009067,GO:0009069,GO:0009070,GO:0009086,GO:0009987,GO:0016053,GO:0016740,GO:0016765,GO:0017144,GO:0019344,GO:0019752,GO:0043436,GO:0044237,GO:0044238,GO:0044249,GO:0044272,GO:0044281,GO:…	2.5.1.47,2.5.1.49	ko:K01738,ko:K01740	ko00270,ko00920,ko01100,ko01110,ko01120,ko01130,ko01200,ko01230,map00270,map00920,map01100,map01110,map01120,map01130,map01200,map01230	M00021	R00897,R01287,R03601,R04859	RC00020,RC02814,RC02821,RC02848	ko00000,ko00001,ko00002,ko01000				Bacteria	1NQME@1224,2TQW9@28211,34F6N@302485,COG2873@1,COG2873@2	NA|NA|NA	E	Cys/Met metabolism PLP-dependent enzyme
OL67_000804	1423144.Gal_02726	1.5e-183	648.7	Phaeobacter													Bacteria	1NBXM@1224,2CKJA@1,2TV3D@28211,2Z7YS@2,34EDJ@302485	NA|NA|NA
OL67_000806	1423144.Gal_02248	7.1e-16	90.9	Alphaproteobacteria													Bacteria	1P93G@1224,2DD3A@1,2UW7S@28211,2ZGAK@2	NA|NA|NA
OL67_000807	1105367.CG50_07500	3.4e-21	107.5	Alphaproteobacteria													Bacteria	1NCRE@1224,29FFM@1,2UJ8Z@28211,302D9@2	NA|NA|NA
OL67_000810	318586.Pden_4094	6.1e-17	95.5	Alphaproteobacteria													Bacteria	1N7MG@1224,2E8SI@1,2UJSF@28211,3333B@2	NA|NA|NA
OL67_000811	420324.KI911964_gene387	2.3e-08	67.8	Methylobacteriaceae													Bacteria	1JXHP@119045,1R9D8@1224,2DBSR@1,2U2M7@28211,2ZATG@2	NA|NA|NA
OL67_000813	1294273.roselon_00445	5.4e-30	137.1	Alphaproteobacteria													Bacteria	1NMVG@1224,2EJT6@1,2UMKI@28211,33DHT@2	NA|NA|NA
OL67_000814	318586.Pden_2051	1e-09	69.3	Alphaproteobacteria													Bacteria	1NFXN@1224,2E5AW@1,2UITP@28211,33030@2	NA|NA|NA
OL67_000816	1367847.JCM7686_1014	2.1e-86	325.9	Alphaproteobacteria													Bacteria	1MYBA@1224,2UAMI@28211,COG2771@1,COG2771@2	NA|NA|NA	K	luxR family
OL67_000817	766499.C357_14227	1.5e-174	619.4	Alphaproteobacteria	traC												Bacteria	1N08G@1224,2TV40@28211,COG4643@1,COG4643@2	NA|NA|NA	L	Protein of unknown function (DUF3987)
OL67_000818	290400.Jann_0232	1.7e-82	312.8	Alphaproteobacteria													Bacteria	1MW9E@1224,2TS3B@28211,COG4643@1,COG4643@2	NA|NA|NA	L	DNA primase
OL67_000820	571166.KI421509_gene2994	6.3e-11	73.6	Alphaproteobacteria	mvaD		4.1.1.33	ko:K01597	ko00900,ko01100,ko01110,ko01130,map00900,map01100,map01110,map01130	M00095	R01121	RC00453	ko00000,ko00001,ko00002,ko01000				Bacteria	1N7D1@1224,2UFYT@28211,COG3407@1,COG3407@2	NA|NA|NA	I	diphosphomevalonate decarboxylase activity
OL67_000821	314256.OG2516_04039	1.1e-15	88.6	Alphaproteobacteria	alpA			ko:K07733					ko00000,ko03000				Bacteria	1NGB9@1224,2UJGH@28211,COG3311@1,COG3311@2	NA|NA|NA	K	Prophage CP4-57 regulatory protein (AlpA)
OL67_000823	394.NGR_c01260	3.2e-164	584.7	Rhizobiaceae	int												Bacteria	1MU23@1224,2TS2G@28211,4BB1A@82115,COG0582@1,COG0582@2	NA|NA|NA	L	Belongs to the 'phage' integrase family
OL67_000824	391619.PGA1_c07670	2.2e-278	964.5	Phaeobacter	barA	GO:0000155,GO:0000160,GO:0000302,GO:0003674,GO:0003824,GO:0004672,GO:0004673,GO:0005575,GO:0005623,GO:0005886,GO:0006464,GO:0006468,GO:0006793,GO:0006796,GO:0006807,GO:0006950,GO:0006979,GO:0007154,GO:0007165,GO:0008150,GO:0008152,GO:0009636,GO:0009927,GO:0009987,GO:0010033,GO:0010035,GO:0016020,GO:0016301,GO:0016310,GO:0016740,GO:0016772,GO:0016773,GO:0016775,GO:0018106,GO:0018193,GO:0018202,GO:…	2.7.13.3	ko:K03407,ko:K03413,ko:K07678,ko:K14978	ko02020,ko02025,ko02026,ko02030,ko05111,map02020,map02025,map02026,map02030,map05111	M00475,M00506,M00663			ko00000,ko00001,ko00002,ko01000,ko01001,ko02022,ko02035				Bacteria	1NRP8@1224,2TQWE@28211,34GDW@302485,COG0642@1,COG2205@2,COG3437@1,COG3437@2	NA|NA|NA	T	His Kinase A (phosphoacceptor) domain
OL67_000825	391619.PGA1_c07680	9.7e-109	399.4	Phaeobacter	luxI		2.3.1.184	ko:K13060,ko:K13061,ko:K20249	ko00270,ko01100,ko02020,ko02024,ko02025,map00270,map01100,map02020,map02024,map02025		R08939,R08940	RC00021,RC00039	ko00000,ko00001,ko01000				Bacteria	1R4MX@1224,2U174@28211,34G2Z@302485,COG3916@1,COG3916@2	NA|NA|NA	QT	Autoinducer synthase
OL67_000826	391619.PGA1_c07690	9.6e-200	702.6	Phaeobacter	mdlB		1.1.2.3,1.1.99.31	ko:K00101,ko:K15054	ko00620,ko00627,ko01100,ko01120,map00620,map00627,map01100,map01120		R00196,R04160,R07664	RC00044,RC00240	ko00000,ko00001,ko01000				Bacteria	1MUEZ@1224,2TQNW@28211,34EUW@302485,COG1304@1,COG1304@2	NA|NA|NA	C	IMP dehydrogenase / GMP reductase domain
OL67_000827	391619.PGA1_c07700	1.1e-85	322.8	Phaeobacter	comE		4.1.1.79	ko:K13039	ko00680,ko01120,map00680,map01120	M00358	R05774	RC00506	ko00000,ko00001,ko00002,ko01000				Bacteria	1R6QP@1224,2TUEF@28211,34EIS@302485,COG0028@1,COG0028@2	NA|NA|NA	EH	Thiamine pyrophosphate enzyme, C-terminal TPP binding domain
OL67_000828	391619.PGA1_c07710	1.5e-94	352.1	Phaeobacter	comD		4.1.1.79	ko:K06034	ko00680,ko01120,map00680,map01120	M00358	R05774	RC00506	ko00000,ko00001,ko00002,ko01000				Bacteria	1R53S@1224,2TT20@28211,34EIR@302485,COG4032@1,COG4032@2	NA|NA|NA	S	Thiamine pyrophosphate enzyme, N-terminal TPP binding domain
OL67_000829	1423144.Gal_02719	1.3e-69	268.9	Phaeobacter	uspF												Bacteria	1RCP0@1224,2U6H4@28211,34FI9@302485,COG0589@1,COG0589@2	NA|NA|NA	T	Universal stress protein family
OL67_000830	391619.PGA1_c07730	1.9e-175	621.7	Phaeobacter			1.1.1.14	ko:K00008	ko00040,ko00051,ko01100,map00040,map00051,map01100	M00014	R00875,R01896	RC00085,RC00102	ko00000,ko00001,ko00002,ko01000				Bacteria	1MWX0@1224,2TU6B@28211,34E6E@302485,COG1063@1,COG1063@2	NA|NA|NA	E	Alcohol dehydrogenase GroES-like domain
OL67_000831	1423144.Gal_02717	2.6e-127	461.5	Phaeobacter													Bacteria	1MWB6@1224,2TTVF@28211,34E62@302485,COG1028@1,COG1028@2	NA|NA|NA	IQ	KR domain
OL67_000832	391619.PGA1_c07750	3.7e-238	830.5	Phaeobacter	hisD2		1.1.1.308	ko:K15509					ko00000,ko01000				Bacteria	1MUUF@1224,2TS04@28211,34FAE@302485,COG0141@1,COG0141@2	NA|NA|NA	E	Catalyzes the sequential NAD-dependent oxidations of L- histidinol to L-histidinaldehyde and then to L-histidine
OL67_000833	1423144.Gal_02715	9.8e-231	805.8	Phaeobacter													Bacteria	1MUHY@1224,2TS43@28211,34EYH@302485,COG1593@1,COG1593@2	NA|NA|NA	G	Tripartite ATP-independent periplasmic transporter, DctM component
OL67_000834	1423144.Gal_02714	1.4e-87	328.9	Phaeobacter				ko:K11689	ko02020,map02020				ko00000,ko00001,ko02000	2.A.56.1			Bacteria	1RBHY@1224,2U681@28211,34E6V@302485,COG3090@1,COG3090@2	NA|NA|NA	G	Tripartite ATP-independent periplasmic transporters, DctQ component
OL67_000835	391619.PGA1_c07780	7.2e-214	749.6	Phaeobacter													Bacteria	1PFSU@1224,2TVA1@28211,34E0F@302485,COG1638@1,COG1638@2	NA|NA|NA	G	Bacterial extracellular solute-binding protein, family 7
OL67_000836	1423144.Gal_02712	7.2e-23	112.5	Phaeobacter													Bacteria	1NGVY@1224,2ET0Y@1,2UJC0@28211,33KJ6@2,34FYC@302485	NA|NA|NA
OL67_000837	1423144.Gal_02711	8.8e-179	632.9	Phaeobacter				ko:K02529					ko00000,ko03000				Bacteria	1MVUR@1224,2TUPD@28211,34EWI@302485,COG1609@1,COG1609@2	NA|NA|NA	K	Periplasmic binding protein-like domain
OL67_000838	1423144.Gal_02710	3.2e-261	907.1	Phaeobacter	doeD	GO:0003674,GO:0003824,GO:0006082,GO:0006807,GO:0008150,GO:0008152,GO:0008483,GO:0009056,GO:0009987,GO:0016054,GO:0016740,GO:0016769,GO:0019752,GO:0032787,GO:0042399,GO:0042400,GO:0043436,GO:0044237,GO:0044248,GO:0044281,GO:0044282,GO:0045303,GO:0046395,GO:0046483,GO:0046700,GO:0071704,GO:0072329,GO:1901360,GO:1901361,GO:1901564,GO:1901565,GO:1901575	2.6.1.76	ko:K15785	ko00260,map00260		R06977	RC00006,RC00062	ko00000,ko00001,ko01000				Bacteria	1MU2N@1224,2TQND@28211,34FBS@302485,COG0161@1,COG0161@2	NA|NA|NA	E	Aminotransferase class-III
OL67_000839	391619.PGA1_c07820	1.1e-209	735.7	Phaeobacter	eutD	GO:0003674,GO:0003824,GO:0005575,GO:0005622,GO:0005623,GO:0005737,GO:0006082,GO:0006807,GO:0008150,GO:0008152,GO:0009056,GO:0009987,GO:0016054,GO:0016787,GO:0016810,GO:0016812,GO:0019752,GO:0032787,GO:0042399,GO:0042400,GO:0043436,GO:0044237,GO:0044248,GO:0044281,GO:0044282,GO:0044424,GO:0044464,GO:0046395,GO:0046483,GO:0046700,GO:0071704,GO:0072329,GO:1901360,GO:1901361,GO:1901564,GO:1901565,GO:…	3.4.13.9,3.5.4.44	ko:K01271,ko:K15783	ko00260,ko01100,map00260,map01100		R09800	RC02661	ko00000,ko00001,ko01000,ko01002				Bacteria	1MWUT@1224,2TT29@28211,34FAY@302485,COG0006@1,COG0006@2	NA|NA|NA	E	Creatinase/Prolidase N-terminal domain
OL67_000840	1423144.Gal_02708	2.4e-209	734.6	Phaeobacter	argE		3.5.1.16	ko:K01438	ko00220,ko01100,ko01110,ko01130,ko01210,ko01230,map00220,map01100,map01110,map01130,map01210,map01230	M00028,M00845	R00669,R09107	RC00064,RC00300	ko00000,ko00001,ko00002,ko01000				Bacteria	1MVBR@1224,2TRUK@28211,34GEH@302485,COG0624@1,COG0624@2	NA|NA|NA	E	Peptidase dimerisation domain
OL67_000841	1423144.Gal_02707	9.8e-263	912.1	Phaeobacter	bglA		3.2.1.21	ko:K05350	ko00460,ko00500,ko00940,ko01100,ko01110,map00460,map00500,map00940,map01100,map01110		R00026,R02558,R02887,R02985,R03527,R04949,R04998,R10035,R10039,R10040	RC00049,RC00059,RC00171,RC00262,RC00397,RC00451,RC00714,RC00746,RC01248	ko00000,ko00001,ko01000				Bacteria	1MWG6@1224,2TSRN@28211,34G2W@302485,COG2723@1,COG2723@2	NA|NA|NA	G	Glycosyl hydrolase family 1
OL67_000842	1423144.Gal_02706	1.8e-187	661.8	Phaeobacter	aglR			ko:K02529					ko00000,ko03000				Bacteria	1P1Q3@1224,2TSER@28211,34G10@302485,COG1609@1,COG1609@2	NA|NA|NA	K	helix_turn _helix lactose operon repressor
OL67_000843	1423144.Gal_02705	9e-264	915.6	Phaeobacter	aglE			ko:K10232	ko02010,map02010	M00201			ko00000,ko00001,ko00002,ko02000	3.A.1.1.32,3.A.1.1.8			Bacteria	1MXZJ@1224,2TSFY@28211,34G6Q@302485,COG1653@1,COG1653@2	NA|NA|NA	G	Bacterial extracellular solute-binding protein
OL67_000844	391619.PGA1_c07870	8.6e-187	659.4	Phaeobacter	aglF			ko:K02025,ko:K05814,ko:K10118,ko:K10228,ko:K10233,ko:K15771,ko:K17316,ko:K17322	ko02010,map02010	M00196,M00198,M00200,M00201,M00207,M00491,M00605,M00607			ko00000,ko00001,ko00002,ko02000	3.A.1.1,3.A.1.1.16,3.A.1.1.2,3.A.1.1.24,3.A.1.1.28,3.A.1.1.3,3.A.1.1.30,3.A.1.1.32,3.A.1.1.35,3.A.1.1.5,3.A.1.1.8			Bacteria	1MXK1@1224,2TUVU@28211,34GBD@302485,COG1175@1,COG1175@2	NA|NA|NA	U	Binding-protein-dependent transport system inner membrane component
OL67_000845	1423144.Gal_02703	1.5e-206	725.3	Phaeobacter	aglG			ko:K02026,ko:K10234	ko02010,map02010	M00201,M00207			ko00000,ko00001,ko00002,ko02000	3.A.1.1,3.A.1.1.32,3.A.1.1.8			Bacteria	1MUMG@1224,2TVBP@28211,34G4S@302485,COG0395@1,COG0395@2	NA|NA|NA	U	Binding-protein-dependent transport system inner membrane component
OL67_000846	391619.PGA1_c07890	0.0	1138.3	Phaeobacter	aglA	GO:0005575,GO:0005622,GO:0005623,GO:0005737,GO:0044424,GO:0044464	3.2.1.10,3.2.1.20,3.2.1.93	ko:K01182,ko:K01187,ko:K01226	ko00052,ko00500,ko01100,map00052,map00500,map01100		R00028,R00801,R00802,R00837,R01718,R01791,R06087,R06088,R06113,R06199	RC00028,RC00049,RC00059,RC00077,RC00451	ko00000,ko00001,ko01000		GH13,GH31		Bacteria	1MVKX@1224,2TRS3@28211,34G4G@302485,COG0366@1,COG0366@2	NA|NA|NA	G	Alpha-amylase domain
OL67_000847	391619.PGA1_c07900	5.3e-198	696.8	Phaeobacter	aglK			ko:K10111,ko:K10235	ko02010,map02010	M00194,M00200,M00201,M00204,M00207,M00491			ko00000,ko00001,ko00002,ko01000,ko02000	3.A.1.1,3.A.1.1.8			Bacteria	1MU3I@1224,2TQQJ@28211,34G42@302485,COG3842@1,COG3842@2	NA|NA|NA	E	TOBE domain
OL67_000848	1423144.Gal_02700	8.1e-191	672.9	Phaeobacter				ko:K02012	ko02010,map02010	M00190			ko00000,ko00001,ko00002,ko02000	3.A.1.10			Bacteria	1MY20@1224,2U2F8@28211,34FTN@302485,COG1840@1,COG1840@2	NA|NA|NA	P	Bacterial extracellular solute-binding protein
OL67_000849	391619.PGA1_c07920	6.1e-247	859.8	Phaeobacter													Bacteria	1N1Z2@1224,2TT4E@28211,34FXR@302485,COG0642@1,COG2205@2	NA|NA|NA	T	Two-component sensor kinase N-terminal
OL67_000850	391619.PGA1_c07930	1.9e-118	431.8	Phaeobacter													Bacteria	1N0YI@1224,2TSV8@28211,34FP6@302485,COG0745@1,COG0745@2	NA|NA|NA	K	Transcriptional regulatory protein, C terminal
OL67_000851	391619.PGA1_c07940	7.9e-177	626.3	Phaeobacter				ko:K07795	ko02020,map02020				ko00000,ko00001,ko02000	2.A.80.1			Bacteria	1MXEX@1224,2TTSX@28211,34FQP@302485,COG3181@1,COG3181@2	NA|NA|NA	S	Tripartite tricarboxylate transporter family receptor
OL67_000852	391619.PGA1_c07950	9.1e-81	306.2	Phaeobacter				ko:K07794	ko02020,map02020				ko00000,ko00001,ko02000	2.A.80.1			Bacteria	1RAV5@1224,2E729@1,2U5MR@28211,2ZBZN@2,34GA4@302485	NA|NA|NA	S	Tripartite tricarboxylate transporter TctB family
OL67_000853	1423144.Gal_02695	3.1e-265	920.6	Phaeobacter	tctA			ko:K07793	ko02020,map02020				ko00000,ko00001,ko02000	2.A.80.1			Bacteria	1MUKR@1224,2TR4Q@28211,34E0J@302485,COG3333@1,COG3333@2	NA|NA|NA	S	Tripartite tricarboxylate transporter TctA family
OL67_000854	391619.PGA1_c07970	2.9e-168	597.8	Phaeobacter	ywkB			ko:K07088					ko00000				Bacteria	1MY23@1224,2TR4M@28211,34EV9@302485,COG0679@1,COG0679@2	NA|NA|NA	S	Membrane transport protein
OL67_000855	391619.PGA1_c07980	6.5e-153	546.6	Phaeobacter	phnP		2.3.1.181,3.1.4.55	ko:K03801,ko:K06167	ko00440,ko00785,ko01100,map00440,map00785,map01100		R07766,R07769,R10205	RC00039,RC00296,RC00992,RC02867	ko00000,ko00001,ko01000				Bacteria	1MVJH@1224,2TQQN@28211,34EPU@302485,COG1235@1,COG1235@2	NA|NA|NA	S	Beta-lactamase superfamily domain
OL67_000856	1423144.Gal_02692	7.6e-149	533.1	Phaeobacter	ycfH	GO:0003674,GO:0003824,GO:0004518,GO:0004536,GO:0005575,GO:0005622,GO:0005623,GO:0005737,GO:0005829,GO:0006139,GO:0006259,GO:0006308,GO:0006725,GO:0006807,GO:0008150,GO:0008152,GO:0009056,GO:0009057,GO:0009987,GO:0016787,GO:0016788,GO:0019439,GO:0034641,GO:0034655,GO:0043170,GO:0044237,GO:0044238,GO:0044248,GO:0044260,GO:0044265,GO:0044270,GO:0044424,GO:0044444,GO:0044464,GO:0046483,GO:0046700,GO:…		ko:K03424					ko00000,ko01000				Bacteria	1MUC0@1224,2TS88@28211,34E61@302485,COG0084@1,COG0084@2	NA|NA|NA	L	TatD related DNase
[truncated: 2,985 more rows]

## Sheet: Top metabolites from WT (72hrs)
ID	RT (min)	m/z	Predicted molecular formula	Adduct	Fill %	metabolie annotation	comment	Correlation	S/N	ANOVA P-value	Fold change (Max/Min)
788	2.45805	226.983	C9H6O3S2	[M+H]+	0.2	methyl-TDA [H+]		1	43.863	2.17793e-12	2199.56
951	2.46576	248.965	C9H6O3S2	[M+H]+	0.2	methyl-TDA [Na+]		0.998238	512.249	1.14401e-13	1855.98
1073	2.47343	264.939	C9H6O3S2	[M+H]+	0.2	methyl-TDA [K+]		0.997741	40.838	3.80643e-11	2041.9
773	5.35946	225.998	C9H7NO2S2	[M+H]+	0.08	??		0.995672	22.485	9.03611e-13	968.623
[truncated: 45 more rows]

## Sheet: Top metabolites from KO (72hrs)
ID	RT (min)	m/z	Predicted molecular formula	Adduct	Fill %	metabolie annotation	comment	Correlation	S/N	ANOVA P-value	Fold change (Max/Min)
[truncated: 63 more rows]

[truncated: 3 more sheets: Formula predictions_SIRIUS_WT, Formula predictions_SIRIUS_KO, ANOVA_most significant metabs]
